# Supplementary material for: 10,10′-Methyl­enebis[2,3-dihydro-1H-benzo[e]pyrrolo[1,2-a][1,4]diazepine-5,11(10H,11aH)-dione] dihydrate
Source: Acta Crystallogr Sect E Struct Rep Online. 2009 Oct 10;65(Pt 11):o2684. doi: 10.1107/S1600536809040501 (PMC2971374; doi:10.1107/S1600536809040501)
Supplement: Supplementary file 1 [file e-65-o2684-sup1.cif]

##############################################################################
###                                                                        ###
###        Electronic paper (Acta Crystallographica Section E)             ###
###                                                                        ###
##############################################################################
#                                                                            #
# This CIF contains the data in a paper accepted for publication in Acta     #
# Crystallographica Section E. It conforms to the requirements of Notes      #
# for Authors for Section E, and has been peer reviewed under the auspices   #
# of the IUCr Commission on Journals.                                        #
#                                                                            #
# Full details of the Crystallographic Information File format               #
# are given in the paper "The Crystallographic Information File (CIF):       #
# a New Standard Archive File for Crystallography" by S. R. Hall, F. H.      #
# Allen and I. D. Brown [Acta Cryst. (1991), A47, 655-685].                  #
#                                                                            #
# The current version of the core CIF dictionary is obtainable from          #
# ftp://ftp.iucr.org/pub/cif_core.dic. The current version number is 2.4.    #
#                                                                            #
# Software is freely available for graphical display of the structure(s) in  #
# this CIF.  For information consult the CIF home page http://www.iucr.org/  #
# cif/home.html                                                              #
#                                                                            #
# This file may be used for bona fide research purposes within the           #
# scientific community so long as proper attribution is given to the journal # 
# article from which it was obtained.                                        #
#                                                                            #
##############################################################################
                                             
data_global
_audit_creation_method     SHELXL-97
_journal_date_recd_electronic     2009-09-29
_journal_date_accepted     2009-10-05
_journal_name_full     'Acta Crystallographica, Section E'
_journal_year     2009
_journal_volume     65
_journal_issue     11
_journal_page_first     o2684
_journal_page_last     o2684
_journal_paper_category     QO
_journal_coeditor_code     TK2545
_publ_contact_author
;
     Dr. Seik Weng Ng
     Department of Chemistry
     University of Malaya
     50603 Kuala Lumpur
     Malaysia
;
_publ_contact_author_email     seikweng@um.edu.my
_publ_contact_author_fax     '03 7967 4193'
_publ_contact_author_phone     '03 7967 6778'
_publ_section_title
;\
10,10'-Methylenebis[2,3-dihydro-1<i>H</i>-benzo[<i>e</i>]pyrrolo[1,2-<i>a</i>]\
[1,4]diazepine-5,11(10<i>H</i>,11a<i>H</i>)-dione] dihydrate
;
loop_
    _publ_author_name
    _publ_author_address
    'Benzeid, Hanane'
;
Laboratoire de Chimie Organique H\'et\'erocyclique
P\^ole de Comp\'etences Pharmacochimie
Universit\'e Mohammed V-Agdal
BP 1014 Avenue Ibn Batout
Rabat
Morocco
;
    'Saffon, Nathalie'
;
Service Commun Rayons X
Universit\'e Paul Sabatier
B\^atiment 2R1, 118 route de Narbonne
31062 Toulouse
France
;
    'Garrigues, Bernard'
;
H\'et\'erochimie Fondamentale et Appliqu\'ee,
Universit\'e Paul Sabatier
UMR 5069
118 Route de Narbonne
31062 Toulouse
France
;
    'Essassi, El Mokhtar'
;
Laboratoire de Chimie Organique H\'et\'erocyclique
P\^ole de Comp\'etences Pharmacochimie
Universit\'e Mohammed V-Agdal
BP 1014 Avenue Ibn Batout
Rabat
Morocco
;
    'Ng, Seik Weng'
;
Department of Chemistry
University of Malaya
50603 Kuala Lumpur
Malaysia
;
_publ_section_synopsis     .
data_I
_audit_creation_method     SHELXL-97
_chemical_name_systematic
;
10,10'-Methylenebis[2,3-dihydro-1<i>H</i>-
benzo[<i>e</i>]pyrrolo[1,2-<i>a</i>][1,4]diazepine-
5,11(10<i>H</i>,11a<i>H</i>)-dione] dihydrate
;
_chemical_name_common     ?
_chemical_formula_moiety     'C25 H24 N4 O4, 2(H2 O)'
_chemical_formula_sum     'C25 H28 N4 O6'
_chemical_formula_iupac     'C25 H24 N4 O4, 2H2 O'
_chemical_formula_weight     480.51
_chemical_melting_point     ?
_symmetry_cell_setting     Trigonal
_symmetry_space_group_name_H-M     'P 31 2 1'
_symmetry_space_group_name_Hall     'P 31 2"'
loop_
    _symmetry_equiv_pos_as_xyz
    'x, y, z'
    '-y, x-y, z+1/3'
    '-x+y, -x, z+2/3'
    'x-y, -y, -z+2/3'
    '-x, -x+y, -z+1/3'
    'y, x, -z'
_cell_length_a     11.9901(2)
_cell_length_b     11.9901
_cell_length_c     13.6054(2)
_cell_angle_alpha     90
_cell_angle_beta     90
_cell_angle_gamma     120
_cell_volume     1693.90(4)
_cell_formula_units_Z     3
_cell_measurement_reflns_used     9284
_cell_measurement_theta_min     5.0
_cell_measurement_theta_max     28.3
_cell_measurement_temperature     193(2)
_exptl_crystal_description     Block
_exptl_crystal_colour     Colorless
_exptl_crystal_size_max     0.20
_exptl_crystal_size_mid     0.20
_exptl_crystal_size_min     0.10
_exptl_crystal_density_diffrn     1.413
_exptl_crystal_density_meas     ?
_exptl_crystal_density_method     'not measured'
_exptl_crystal_F_000     762
_exptl_absorpt_coefficient_mu     0.102
_exptl_absorpt_correction_type     None
_exptl_absorpt_process_details     ?
_exptl_absorpt_correction_T_min     ?
_exptl_absorpt_correction_T_max     ?
_diffrn_ambient_temperature     193(2)
_diffrn_radiation_type     MoK\a
_diffrn_radiation_wavelength     0.71073
_diffrn_radiation_source     'fine-focus sealed tube'
_diffrn_radiation_monochromator     graphite
_diffrn_measurement_device_type     'Bruker APEXII'
_diffrn_measurement_method     '\f and \w'
_diffrn_detector_area_resol_mean     ?
_diffrn_reflns_number     23041
_diffrn_reflns_av_R_equivalents     0.043
_diffrn_reflns_av_sigmaI/netI     0.021
_diffrn_reflns_theta_min     5.2
_diffrn_reflns_theta_max     28.3
_diffrn_reflns_theta_full     28.3
_diffrn_measured_fraction_theta_max     0.988
_diffrn_measured_fraction_theta_full     0.988
_diffrn_reflns_limit_h_min     -13
_diffrn_reflns_limit_h_max     0
_diffrn_reflns_limit_k_min     0
_diffrn_reflns_limit_k_max     15
_diffrn_reflns_limit_l_min     0
_diffrn_reflns_limit_l_max     18
_diffrn_standards_number     0
_diffrn_standards_interval_count     0
_diffrn_standards_interval_time     0
_diffrn_standards_decay_%     0
_reflns_number_total     1572
_reflns_number_gt     1472
_reflns_threshold_expression     I>2\s(I)
_refine_ls_structure_factor_coef     Fsqd
_refine_ls_matrix_type     full
_refine_ls_R_factor_all     0.047
_refine_ls_R_factor_gt     0.043
_refine_ls_wR_factor_gt     0.124
_refine_ls_wR_factor_ref     0.126
_refine_ls_goodness_of_fit_ref     1.18
_refine_ls_restrained_S_all     1.18
_refine_ls_number_reflns     1572
_refine_ls_number_parameters     159
_refine_ls_number_restraints     0
_refine_ls_hydrogen_treatment     constr
_refine_ls_weighting_scheme     calc
_refine_ls_weighting_details
         'calc w=1/[\s^2^(Fo^2^)+(0.0716P)^2^+0.3837P] where P=(Fo^2^+2Fc^2^)/3'
_atom_sites_solution_hydrogens     geom
_atom_sites_solution_primary     direct
_atom_sites_solution_secondary     difmap
_refine_ls_shift/su_max     0.001
_refine_ls_shift/su_mean     0.001
_refine_diff_density_max     0.46
_refine_diff_density_min     -0.48
_refine_ls_extinction_method     none
_refine_ls_extinction_coef     ?
_refine_ls_abs_structure_details     'nd'
_refine_ls_abs_structure_Flack     ?
loop_
    _atom_type_symbol
    _atom_type_description
    _atom_type_scat_dispersion_real
    _atom_type_scat_dispersion_imag
    _atom_type_scat_source
    'C' 'C' 0.0033 0.0000
                         'International Tables Vol C Tables 4.2.6.8 and 6.1.1.4'
    'H' 'H' 0.0000 0.0000
                         'International Tables Vol C Tables 4.2.6.8 and 6.1.1.4'
    'N' 'N' 0.0061 0.0000
                         'International Tables Vol C Tables 4.2.6.8 and 6.1.1.4'
    'O' 'O' 0.0106 0.0000
                         'International Tables Vol C Tables 4.2.6.8 and 6.1.1.4'
_computing_data_collection     'APEX2 (Bruker, 2005)'
_computing_cell_refinement     'SAINT (Bruker, 2005)'
_computing_data_reduction     'SAINT (Bruker, 2005)'
_computing_structure_solution     'SHELXS97 (Sheldrick, 2008)'
_computing_structure_refinement     'SHELXL97 (Sheldrick, 2008)'
_computing_molecular_graphics     'X-SEED (Barbour, 2001)'
_computing_publication_material     'publCIF (Westrip, 2009)'
loop_
    _atom_site_type_symbol
    _atom_site_label
    _atom_site_fract_x
    _atom_site_fract_y
    _atom_site_fract_z
    _atom_site_U_iso_or_equiv
    _atom_site_adp_type
    _atom_site_calc_flag
    _atom_site_refinement_flags
    _atom_site_occupancy
    _atom_site_disorder_assembly
    _atom_site_disorder_group
    O O1 0.57170(18) 0.14709(17) 0.22350(11) 0.0274(4) Uani d . 1 . .
    O O2 0.7198(2) 0.0623(2) 0.57106(13) 0.0362(5) Uani d . 1 . .
    O O1W 0.9339(4) 0.0162(4) 0.5795(2) 0.0819(10) Uani d . 1 . .
    H H1W1 0.8758 0.0349 0.5692 0.123 Uiso d R 1 . .
    H H1W2 1.0069 0.0798 0.5645 0.123 Uiso d R 1 . .
    N N1 0.47771(19) 0.1028(2) 0.37359(13) 0.0219(4) Uani d . 1 . .
    N N2 0.7341(2) 0.16144(19) 0.42630(14) 0.0235(4) Uani d . 1 . .
    C C1 0.4814(2) 0.1364(2) 0.47532(15) 0.0233(5) Uani d . 1 . .
    C C2 0.3891(3) 0.1666(3) 0.50682(18) 0.0303(5) Uani d . 1 . .
    H H2 0.3310 0.1689 0.4606 0.036 Uiso calc R 1 . .
    C C3 0.3812(3) 0.1934(3) 0.60537(19) 0.0361(6) Uani d . 1 . .
    H H3 0.3195 0.2160 0.6261 0.043 Uiso calc R 1 . .
    C C4 0.4645(3) 0.1867(3) 0.67300(18) 0.0382(7) Uani d . 1 . .
    H H4 0.4581 0.2019 0.7407 0.046 Uiso calc R 1 . .
    C C5 0.5571(3) 0.1577(2) 0.64133(16) 0.0303(6) Uani d . 1 . .
    H H5 0.6133 0.1529 0.6882 0.036 Uiso calc R 1 . .
    C C6 0.5699(2) 0.1355(2) 0.54191(16) 0.0243(5) Uani d . 1 . .
    C C7 0.3561(3) 0.0000 0.3333 0.0239(6) Uani d S 1 . .
    H H7A 0.2900 -0.0353 0.3858 0.029 Uiso calc PR 0.50 . .
    H H7B 0.3253 0.0353 0.2809 0.029 Uiso calc PR 0.50 . .
    C C8 0.5813(2) 0.1646(2) 0.31219(16) 0.0224(5) Uani d . 1 . .
    C C9 0.7077(2) 0.2487(2) 0.36580(15) 0.0225(5) Uani d . 1 . .
    H H9 0.7020 0.3141 0.4078 0.027 Uiso calc R 1 . .
    C C10 0.8238(2) 0.3128(3) 0.29721(17) 0.0296(5) Uani d . 1 . .
    H H10A 0.8938 0.3930 0.3265 0.036 Uiso calc R 1 . .
    H H10B 0.7997 0.3332 0.2329 0.036 Uiso calc R 1 . .
    C C11 0.8645(3) 0.2109(3) 0.28641(18) 0.0320(6) Uani d . 1 . .
    H H11A 0.9549 0.2499 0.2641 0.038 Uiso calc R 1 . .
    H H11B 0.8080 0.1425 0.2397 0.038 Uiso calc R 1 . .
    C C12 0.8482(3) 0.1579(3) 0.39173(18) 0.0317(6) Uani d . 1 . .
    H H12A 0.8334 0.0690 0.3918 0.038 Uiso calc R 1 . .
    H H12B 0.9245 0.2133 0.4327 0.038 Uiso calc R 1 . .
    C C13 0.6801(2) 0.1157(2) 0.51428(16) 0.0251(5) Uani d . 1 . .
loop_
    _atom_site_aniso_label
    _atom_site_aniso_U_11
    _atom_site_aniso_U_22
    _atom_site_aniso_U_33
    _atom_site_aniso_U_12
    _atom_site_aniso_U_13
    _atom_site_aniso_U_23
    O1 0.0330(9) 0.0290(9) 0.0170(7) 0.0132(8) -0.0008(6) 0.0000(6)
    O2 0.0427(11) 0.0404(11) 0.0284(9) 0.0229(9) -0.0039(8) 0.0068(8)
    O1W 0.082(2) 0.126(3) 0.0681(18) 0.075(2) -0.0051(16) 0.0110(19)
    N1 0.0235(9) 0.0246(9) 0.0173(8) 0.0117(8) -0.0014(7) -0.0033(7)
    N2 0.0260(10) 0.0253(10) 0.0196(8) 0.0131(8) -0.0018(7) 0.0005(7)
    C1 0.0273(11) 0.0201(10) 0.0184(9) 0.0088(9) 0.0018(9) -0.0020(8)
    C2 0.0304(13) 0.0304(12) 0.0296(12) 0.0148(11) 0.0025(9) -0.0054(10)
    C3 0.0323(13) 0.0361(14) 0.0334(13) 0.0122(12) 0.0061(11) -0.0124(11)
    C4 0.0365(15) 0.0363(14) 0.0242(11) 0.0050(12) 0.0091(11) -0.0074(10)
    C5 0.0330(13) 0.0259(12) 0.0178(10) 0.0042(10) 0.0009(9) 0.0005(9)
    C6 0.0267(11) 0.0209(10) 0.0181(10) 0.0064(9) 0.0014(8) -0.0009(8)
    C7 0.0248(11) 0.0276(16) 0.0203(13) 0.0138(8) -0.0021(6) -0.0041(12)
    C8 0.0271(11) 0.0212(10) 0.0206(10) 0.0134(9) -0.0005(8) 0.0010(8)
    C9 0.0271(11) 0.0212(10) 0.0173(9) 0.0106(9) -0.0013(8) 0.0014(8)
    C10 0.0287(12) 0.0278(12) 0.0247(10) 0.0084(10) 0.0034(9) 0.0017(9)
    C11 0.0294(12) 0.0387(14) 0.0277(12) 0.0168(11) 0.0022(10) -0.0014(11)
    C12 0.0299(13) 0.0382(14) 0.0287(12) 0.0183(11) -0.0029(10) -0.0031(10)
    C13 0.0293(12) 0.0227(11) 0.0193(9) 0.0099(9) -0.0037(9) 0.0002(8)
loop_
    _geom_bond_atom_site_label_1
    _geom_bond_atom_site_label_2
    _geom_bond_site_symmetry_2
    _geom_bond_distance
    _geom_bond_publ_flag
    O1 C8 . 1.220(3) ?
    O2 C13 . 1.240(3) ?
    O1W H1W1 . 0.8429 ?
    O1W H1W2 . 0.8500 ?
    N1 C8 . 1.367(3) ?
    N1 C1 . 1.436(3) ?
    N1 C7 . 1.466(3) ?
    N2 C13 . 1.341(3) ?
    N2 C12 . 1.466(3) ?
    N2 C9 . 1.485(3) ?
    C1 C2 . 1.393(3) ?
    C1 C6 . 1.399(3) ?
    C2 C3 . 1.393(3) ?
    C2 H2 . 0.9500 ?
    C3 C4 . 1.389(4) ?
    C3 H3 . 0.9500 ?
    C4 C5 . 1.387(4) ?
    C4 H4 . 0.9500 ?
    C5 C6 . 1.402(3) ?
    C5 H5 . 0.9500 ?
    C6 C13 . 1.502(4) ?
    C7 N1 4 1.466(3) ?
    C7 H7A . 0.9900 ?
    C7 H7B . 0.9900 ?
    C8 C9 . 1.522(3) ?
    C9 C10 . 1.526(3) ?
    C9 H9 . 1.0000 ?
    C10 C11 . 1.533(4) ?
    C10 H10A . 0.9900 ?
    C10 H10B . 0.9900 ?
    C11 C12 . 1.540(3) ?
    C11 H11A . 0.9900 ?
    C11 H11B . 0.9900 ?
    C12 H12A . 0.9900 ?
    C12 H12B . 0.9900 ?
loop_
    _geom_angle_atom_site_label_1
    _geom_angle_atom_site_label_2
    _geom_angle_atom_site_label_3
    _geom_angle_site_symmetry_1
    _geom_angle_site_symmetry_3
    _geom_angle
    _geom_angle_publ_flag
    H1W1 O1W H1W2 . . 109.8 ?
    C8 N1 C1 . . 122.97(19) ?
    C8 N1 C7 . . 118.68(17) ?
    C1 N1 C7 . . 118.32(17) ?
    C13 N2 C12 . . 122.8(2) ?
    C13 N2 C9 . . 123.6(2) ?
    C12 N2 C9 . . 111.90(18) ?
    C2 C1 C6 . . 120.4(2) ?
    C2 C1 N1 . . 116.9(2) ?
    C6 C1 N1 . . 122.6(2) ?
    C1 C2 C3 . . 120.7(2) ?
    C1 C2 H2 . . 119.6 ?
    C3 C2 H2 . . 119.6 ?
    C4 C3 C2 . . 119.4(3) ?
    C4 C3 H3 . . 120.3 ?
    C2 C3 H3 . . 120.3 ?
    C5 C4 C3 . . 119.8(2) ?
    C5 C4 H4 . . 120.1 ?
    C3 C4 H4 . . 120.1 ?
    C4 C5 C6 . . 121.6(2) ?
    C4 C5 H5 . . 119.2 ?
    C6 C5 H5 . . 119.2 ?
    C1 C6 C5 . . 117.9(2) ?
    C1 C6 C13 . . 124.7(2) ?
    C5 C6 C13 . . 117.4(2) ?
    N1 C7 N1 4 . 109.8(3) ?
    N1 C7 H7A 4 . 109.7 ?
    N1 C7 H7A . . 109.7 ?
    N1 C7 H7B 4 . 109.7 ?
    N1 C7 H7B . . 109.7 ?
    H7A C7 H7B . . 108.2 ?
    O1 C8 N1 . . 121.9(2) ?
    O1 C8 C9 . . 124.4(2) ?
    N1 C8 C9 . . 113.59(18) ?
    N2 C9 C8 . . 106.93(18) ?
    N2 C9 C10 . . 103.41(19) ?
    C8 C9 C10 . . 113.32(18) ?
    N2 C9 H9 . . 111.0 ?
    C8 C9 H9 . . 111.0 ?
    C10 C9 H9 . . 111.0 ?
    C9 C10 C11 . . 103.3(2) ?
    C9 C10 H10A . . 111.1 ?
    C11 C10 H10A . . 111.1 ?
    C9 C10 H10B . . 111.1 ?
    C11 C10 H10B . . 111.1 ?
    H10A C10 H10B . . 109.1 ?
    C10 C11 C12 . . 102.4(2) ?
    C10 C11 H11A . . 111.3 ?
    C12 C11 H11A . . 111.3 ?
    C10 C11 H11B . . 111.3 ?
    C12 C11 H11B . . 111.3 ?
    H11A C11 H11B . . 109.2 ?
    N2 C12 C11 . . 102.4(2) ?
    N2 C12 H12A . . 111.3 ?
    C11 C12 H12A . . 111.3 ?
    N2 C12 H12B . . 111.3 ?
    C11 C12 H12B . . 111.3 ?
    H12A C12 H12B . . 109.2 ?
    O2 C13 N2 . . 122.4(2) ?
    O2 C13 C6 . . 121.4(2) ?
    N2 C13 C6 . . 116.2(2) ?
loop_
    _geom_torsion_atom_site_label_1
    _geom_torsion_atom_site_label_2
    _geom_torsion_atom_site_label_3
    _geom_torsion_atom_site_label_4
    _geom_torsion_site_symmetry_1
    _geom_torsion_site_symmetry_2
    _geom_torsion_site_symmetry_3
    _geom_torsion_site_symmetry_4
    _geom_torsion
    _geom_torsion_publ_flag
    C8 N1 C1 C2 . . . . 124.6(2) ?
    C7 N1 C1 C2 . . . . -53.5(3) ?
    C8 N1 C1 C6 . . . . -57.4(3) ?
    C7 N1 C1 C6 . . . . 124.5(2) ?
    C6 C1 C2 C3 . . . . -1.6(4) ?
    N1 C1 C2 C3 . . . . 176.4(2) ?
    C1 C2 C3 C4 . . . . -1.6(4) ?
    C2 C3 C4 C5 . . . . 2.1(4) ?
    C3 C4 C5 C6 . . . . 0.4(4) ?
    C2 C1 C6 C5 . . . . 4.0(3) ?
    N1 C1 C6 C5 . . . . -173.9(2) ?
    C2 C1 C6 C13 . . . . -174.4(2) ?
    N1 C1 C6 C13 . . . . 7.7(4) ?
    C4 C5 C6 C1 . . . . -3.4(4) ?
    C4 C5 C6 C13 . . . . 175.1(2) ?
    C8 N1 C7 N1 . . . 4 59.77(17) ?
    C1 N1 C7 N1 . . . 4 -122.0(2) ?
    C1 N1 C8 O1 . . . . -169.7(2) ?
    C7 N1 C8 O1 . . . . 8.4(3) ?
    C1 N1 C8 C9 . . . . 13.9(3) ?
    C7 N1 C8 C9 . . . . -168.02(19) ?
    C13 N2 C9 C8 . . . . -81.2(3) ?
    C12 N2 C9 C8 . . . . 113.4(2) ?
    C13 N2 C9 C10 . . . . 158.9(2) ?
    C12 N2 C9 C10 . . . . -6.5(2) ?
    O1 C8 C9 N2 . . . . -112.1(2) ?
    N1 C8 C9 N2 . . . . 64.2(2) ?
    O1 C8 C9 C10 . . . . 1.1(3) ?
    N1 C8 C9 C10 . . . . 177.5(2) ?
    N2 C9 C10 C11 . . . . 29.1(2) ?
    C8 C9 C10 C11 . . . . -86.3(2) ?
    C9 C10 C11 C12 . . . . -40.6(2) ?
    C13 N2 C12 C11 . . . . 175.9(2) ?
    C9 N2 C12 C11 . . . . -18.6(3) ?
    C10 C11 C12 N2 . . . . 35.9(2) ?
    C12 N2 C13 O2 . . . . -3.0(4) ?
    C9 N2 C13 O2 . . . . -166.9(2) ?
    C12 N2 C13 C6 . . . . 175.5(2) ?
    C9 N2 C13 C6 . . . . 11.7(3) ?
    C1 C6 C13 O2 . . . . -148.6(2) ?
    C5 C6 C13 O2 . . . . 33.0(3) ?
    C1 C6 C13 N2 . . . . 32.9(3) ?
    C5 C6 C13 N2 . . . . -145.5(2) ?
loop_
    _geom_hbond_atom_site_label_D
    _geom_hbond_atom_site_label_H
    _geom_hbond_atom_site_label_A
    _geom_hbond_site_symmetry_A
    _geom_hbond_distance_DH
    _geom_hbond_distance_HA
    _geom_hbond_distance_DA
    _geom_hbond_angle_DHA
    _geom_hbond_publ_flag
    O1w H1w1 O2 . 0.84 2.06 2.886(4) 168 no
