# Supplementary material for: 10,10′-Methyl­enebis[2,3-dihydro-1H-benzo[e]pyrrolo[1,2-a][1,4]diazepine-5,11(10H,11aH)-dione] dihydrate
Source: Acta Crystallogr Sect E Struct Rep Online. 2009 Oct 10;65(Pt 11):o2684. doi: 10.1107/S1600536809040501 (PMC2971374; doi:10.1107/S1600536809040501)
Supplement: Supplementary file 2 [file e-65-o2684-Isup2.hkl]

# 
# h,k,l, Fc-squared, Fo-squared, sigma(Fo-squared) and status flag 
# 
data_I
_shelx_title '  P3121' 
_shelx_refln_list_code          4 
_shelx_F_calc_maximum      106.51 
_exptl_crystal_F_000       762.00 
_reflns_d_resolution_high  0.7503 
 
loop_ 
 _symmetry_equiv_pos_as_xyz 
 'x, y, z' 
 '-y, x-y, z+1/3' 
 '-x+y, -x, z+2/3' 
 'x-y, -y, -z+2/3' 
 '-x, -x+y, -z+1/3' 
 'y, x, -z' 
 
_cell_length_a    11.9901 
_cell_length_b    11.9901 
_cell_length_c    13.6054 
_cell_angle_alpha  90.000 
_cell_angle_beta   90.000 
_cell_angle_gamma 120.000 
 
_shelx_F_squared_multiplier     1.000 
 
loop_ 
 _refln_index_h 
 _refln_index_k 
 _refln_index_l 
 _refln_F_squared_calc 
 _refln_F_squared_meas 
 _refln_F_squared_sigma 
 _refln_observed_status 
  -1   3   0     7760.36     7908.65     59.67 o 
   0   3   0     4844.86     4690.59     51.79 o 
  -2   4   0     2406.09     2409.71     28.31 o 
  -1   4   0     6458.58     6757.85     54.55 o 
   0   4   0     4280.14     4097.06     45.42 o 
  -2   5   0     1386.89     1350.14     11.99 o 
  -1   5   0      145.21      138.77      1.68 o 
   0   5   0       90.77      108.26      2.06 o 
  -3   6   0      641.33      722.19      9.78 o 
  -2   6   0      606.07      596.04      5.91 o 
  -1   6   0      144.47      162.76      4.63 o 
   0   6   0      165.09      204.56      3.51 o 
  -3   7   0      265.80      272.33      3.31 o 
  -2   7   0      879.48      935.88     12.94 o 
  -1   7   0     1153.80     1137.49     11.17 o 
   0   7   0     1443.45     1430.01     20.78 o 
  -4   8   0      775.37      768.44     10.86 o 
  -3   8   0      606.30      607.87      6.50 o 
  -2   8   0       40.72       45.64      1.26 o 
  -1   8   0     1091.44     1100.02     12.80 o 
   0   8   0      403.16      389.05      8.57 o 
  -4   9   0      254.92      253.92      3.96 o 
  -3   9   0      125.27      117.04      2.36 o 
  -2   9   0       98.91       93.92      2.23 o 
  -1   9   0      420.50      374.08      5.49 o 
   0   9   0       27.20       26.91      2.08 o 
  -5  10   0      189.81      179.04      4.61 o 
  -4  10   0      186.22      180.31      3.75 o 
  -3  10   0      680.82      653.17      9.22 o 
  -2  10   0       23.18       23.81      1.47 o 
  -1  10   0       66.33       68.83      2.10 o 
   0  10   0      156.78      150.92      4.64 o 
  -5  11   0      132.91      129.07      3.08 o 
  -4  11   0      274.56      274.23      4.96 o 
  -3  11   0      583.43      528.45      8.17 o 
  -2  11   0       65.23       61.22      2.27 o 
  -1  11   0      187.80      173.41      3.86 o 
   0  11   0        0.46        0.29      1.80 o 
  -6  12   0       72.47       78.52      4.09 o 
  -5  12   0      253.21      241.52      5.24 o 
  -4  12   0      104.72      102.08      3.20 o 
  -3  12   0       24.24       28.17      1.97 o 
  -2  12   0       38.15       38.26      2.09 o 
  -1  12   0      138.54      134.70      4.55 o 
   0  12   0       80.19       83.12      4.34 o 
  -6  13   0       33.12       28.23      2.50 o 
  -5  13   0       43.54       47.01      2.83 o 
  -4  13   0        1.63        0.55      1.55 o 
  -3  13   0      124.10      139.99      4.06 o 
  -2  13   0        5.99        7.22      1.65 o 
  -1  13   0       29.11       30.79      2.58 o 
   0  13   0        0.69        4.83      2.66 o 
  -7  14   0      218.32      231.55     12.32 o 
  -6  14   0       20.16       24.64      2.77 o 
  -5  14   0        7.41        6.32      2.20 o 
  -4  14   0      107.05      105.97      4.03 o 
  -3  14   0       78.70       95.10      4.27 o 
  -2  14   0       37.44       41.45      3.57 o 
  -1  14   0        7.47        6.05      2.53 o 
  -7  15   0       65.82       72.59      4.20 o 
  -6  15   0       22.47       25.70      3.27 o 
  -5  15   0       31.70       26.59      3.63 o 
  -4  15   0      277.98      283.51      9.76 o 
  -3  15   0       78.66       81.07      5.27 o 
  -3   3   1     2391.54     2305.97     27.73 o 
  -2   3   1      157.70      161.29      1.67 o 
  -1   3   1     5272.21     5246.23     41.98 o 
   0   3   1     8224.84     8266.41     89.14 o 
  -4   4   1      376.84      409.43      5.18 o 
  -3   4   1      162.32      169.21      1.69 o 
  -2   4   1      858.59      884.48      7.47 o 
  -1   4   1     3308.90     3240.98     26.40 o 
   0   4   1     1295.39     1305.91     15.25 o 
  -5   5   1     1531.77     1565.41     20.91 o 
  -4   5   1     2018.53     2074.80     17.54 o 
  -3   5   1      905.48      953.16      8.37 o 
  -2   5   1      629.38      643.15      6.23 o 
  -1   5   1      546.02      584.07      6.47 o 
   0   5   1       87.16       85.65      1.73 o 
  -6   6   1     1186.75     1166.50     15.82 o 
  -5   6   1      297.12      317.93      3.52 o 
  -4   6   1      332.51      352.92      3.56 o 
  -3   6   1      639.17      685.46      6.59 o 
  -2   6   1      427.40      421.26      4.49 o 
  -1   6   1       11.67       20.08      0.72 o 
   0   6   1      163.24      185.89      3.39 o 
  -7   7   1      248.34      265.45      4.61 o 
  -6   7   1      242.62      245.11      4.45 o 
  -5   7   1      377.77      396.78      4.30 o 
  -4   7   1     1203.69     1272.30     12.18 o 
  -3   7   1      529.10      557.76      5.87 o 
  -2   7   1      642.35      664.91      6.85 o 
  -1   7   1     1023.99     1023.86     10.15 o 
   0   7   1      122.17      126.27      2.90 o 
  -8   8   1        3.81        6.38      1.19 o 
  -7   8   1      107.89      105.29      1.94 o 
  -6   8   1      493.27      502.84      5.65 o 
  -5   8   1       93.42      106.62      1.85 o 
  -4   8   1      171.14      179.29      2.45 o 
  -3   8   1       21.65       21.89      0.97 o 
  -2   8   1      113.55      115.27      2.37 o 
  -1   8   1      105.11      107.71      3.45 o 
   0   8   1      886.15      870.76     15.90 o 
  -9   9   1        0.71        1.27      1.38 o 
  -8   9   1       10.09        9.83      1.07 o 
  -7   9   1      773.85      742.19      9.12 o 
  -6   9   1       75.51       67.90      1.60 o 
  -5   9   1        7.18        7.80      0.94 o 
  -4   9   1      739.58      718.42      9.21 o 
  -3   9   1      288.10      280.96      4.15 o 
  -2   9   1      160.43      162.32      3.15 o 
  -1   9   1      275.57      272.22      4.47 o 
   0   9   1      537.43      483.58      9.89 o 
 -10  10   1       73.88       72.74      3.03 o 
  -9  10   1      188.48      197.27      3.48 o 
  -8  10   1      618.39      598.54      8.82 o 
  -7  10   1      324.96      289.02      4.88 o 
  -6  10   1       13.59       14.78      1.27 o 
  -5  10   1      107.55      106.12      2.48 o 
  -4  10   1      274.13      258.72      4.34 o 
  -3  10   1       94.59       94.53      2.51 o 
  -2  10   1      100.85      100.32      2.54 o 
  -1  10   1       10.95       15.49      1.43 o 
   0  10   1       42.11       51.59      2.96 o 
 -11  11   1       10.20       13.83      2.23 o 
 -10  11   1      210.48      195.27      3.98 o 
  -9  11   1      211.38      201.10      4.14 o 
  -8  11   1      223.07      222.00      4.34 o 
  -7  11   1      219.18      208.12      4.24 o 
  -6  11   1      429.06      406.45      6.66 o 
  -5  11   1      205.88      200.74      3.98 o 
  -4  11   1       20.34       24.30      1.85 o 
  -3  11   1       48.04       46.20      2.11 o 
  -2  11   1      130.91      117.35      3.09 o 
  -1  11   1      136.33      149.80      3.57 o 
   0  11   1       33.03       29.65      2.71 o 
 -12  12   1       26.12       31.44      3.03 o 
 -11  12   1       52.54       60.32      2.47 o 
 -10  12   1      163.21      160.52      3.82 o 
  -9  12   1       37.92       35.81      2.14 o 
  -8  12   1       90.80       83.20      2.87 o 
  -7  12   1       18.52       22.46      1.85 o 
  -6  12   1      268.24      241.11      5.49 o 
  -5  12   1       34.04       39.87      2.19 o 
  -4  12   1       31.17       33.39      2.05 o 
  -3  12   1       67.40       57.99      2.35 o 
  -2  12   1       38.99       39.61      2.11 o 
  -1  12   1      109.50      106.13      3.18 o 
   0  12   1        4.83        4.47      2.35 o 
 -13  13   1      162.46      156.40      7.35 o 
 -12  13   1       17.86       23.44      2.22 o 
 -11  13   1       90.34       88.59      3.45 o 
 -10  13   1      100.68      104.81      3.86 o 
  -9  13   1       13.02       14.41      1.99 o 
  -8  13   1       38.06       38.23      2.50 o 
  -7  13   1      126.91      116.10      4.09 o 
  -6  13   1       46.10       43.56      2.75 o 
  -5  13   1       10.07        9.62      1.57 o 
  -4  13   1       13.25       12.86      1.92 o 
  -3  13   1       11.28       12.09      1.84 o 
  -2  13   1       13.93       16.16      2.10 o 
  -1  13   1       18.25       20.38      2.32 o 
   0  13   1       82.10       83.74      5.91 o 
 -13  14   1       21.00       24.93      3.17 o 
 -12  14   1        3.00        2.64      2.45 o 
 -11  14   1       22.30       16.38      2.31 o 
 -10  14   1       83.69       90.74      4.12 o 
  -9  14   1       27.10       30.79      2.95 o 
  -8  14   1       28.56       25.69      2.79 o 
  -7  14   1       15.61       17.92      2.59 o 
  -6  14   1       41.68       47.77      3.36 o 
  -5  14   1        0.46        1.55      1.93 o 
  -4  14   1        2.10        1.57      1.86 o 
  -3  14   1       16.86       19.35      2.33 o 
  -2  14   1       12.64       13.59      2.62 o 
  -1  14   1       19.81       18.42      3.01 o 
 -12  15   1       19.87       13.85      3.20 o 
 -11  15   1       45.23       56.59      4.52 o 
 -10  15   1       59.92       59.18      4.54 o 
  -9  15   1       44.08       45.27      5.06 o 
  -8  15   1       12.68       12.52      2.81 o 
  -7  15   1       82.69       90.28      4.92 o 
  -6  15   1       52.14       56.66      4.75 o 
  -5  15   1      138.98      144.18      6.76 o 
  -4  15   1        4.21        8.52      2.94 o 
  -3  15   1       13.46       12.63      4.04 o 
  -3   3   2      301.40      305.75      4.30 o 
  -2   3   2    11344.79     1142.01     93.63 o 
  -1   3   2     7744.28     7601.24     59.94 o 
   0   3   2       98.03       90.21      1.47 o 
  -4   4   2     3013.75     3163.66     39.24 o 
  -3   4   2     1602.34     1720.79     16.15 o 
  -2   4   2      859.85      912.20      8.56 o 
  -1   4   2      444.63      459.05      5.72 o 
   0   4   2      791.93      857.71     10.16 o 
  -5   5   2      101.33      102.82      2.37 o 
  -4   5   2      766.69      820.53      8.28 o 
  -3   5   2      489.84      465.63      9.89 o 
  -2   5   2     2806.60     3067.39     28.33 o 
  -1   5   2     1036.55     1090.34     12.00 o 
   0   5   2      580.25      677.93      8.97 o 
  -6   6   2      869.73      948.04     13.18 o 
  -5   6   2     1139.97     1235.49     11.46 o 
  -4   6   2       69.97      103.55      1.50 o 
  -3   6   2      869.91      935.54     15.01 o 
  -2   6   2      500.20      530.20      5.60 o 
  -1   6   2      773.18      731.06      8.07 o 
   0   6   2       11.80       25.15      1.04 o 
  -7   7   2      170.54      203.21      3.75 o 
  -6   7   2       65.41       62.65      1.52 o 
  -5   7   2     1213.65     1201.22     11.73 o 
  -4   7   2      161.07      182.50      3.66 o 
  -3   7   2      111.46      120.80      2.97 o 
  -2   7   2     1486.61     1407.27     13.87 o 
  -1   7   2      197.17      188.03      3.21 o 
   0   7   2      147.11      154.80      3.84 o 
  -8   8   2       78.74       72.67      2.50 o 
  -7   8   2      143.12      137.62      2.30 o 
  -6   8   2      212.27      221.07      3.08 o 
  -5   8   2      121.91      112.71      2.32 o 
  -4   8   2      262.12      276.78      7.39 o 
  -3   8   2      800.54      817.66      9.76 o 
  -2   8   2      287.30      289.64      4.03 o 
  -1   8   2       66.49       63.59      1.77 o 
   0   8   2     1154.91     1072.09     19.19 o 
  -9   9   2      296.97      274.69      5.86 o 
  -8   9   2      138.76      149.09      2.63 o 
  -7   9   2      194.67      205.04      3.10 o 
  -6   9   2      173.87      161.35      2.58 o 
  -5   9   2       43.65       49.82      1.42 o 
  -4   9   2      269.90      278.09      5.23 o 
  -3   9   2      917.02      830.55     10.26 o 
  -2   9   2       15.76       27.23      1.41 o 
  -1   9   2      293.01      249.64      4.51 o 
   0   9   2      660.36      621.07     12.84 o 
 -10  10   2        1.43        2.46      1.57 o 
  -9  10   2       89.67       96.88      3.04 o 
  -8  10   2      198.34      209.67      3.87 o 
  -7  10   2      641.65      611.32      8.70 o 
  -6  10   2       60.72       55.27      2.24 o 
  -5  10   2       45.48       33.42      1.50 o 
  -4  10   2      160.75      156.28      3.10 o 
  -3  10   2      159.57      144.53      3.29 o 
  -2  10   2       42.11       43.40      2.04 o 
  -1  10   2       12.27       14.43      1.42 o 
   0  10   2      120.81      119.60      4.39 o 
 -11  11   2       56.25       58.39      3.69 o 
 -10  11   2       10.65       10.88      1.31 o 
  -9  11   2       18.66       21.04      1.52 o 
  -8  11   2       25.99       26.27      1.59 o 
  -7  11   2      102.47       96.11      2.71 o 
  -6  11   2       21.89       24.40      1.60 o 
  -5  11   2        0.67        3.34      1.16 o 
  -4  11   2      142.03      145.50      3.55 o 
  -3  11   2      128.40      120.74      3.14 o 
  -2  11   2       75.79       78.31      2.59 o 
  -1  11   2       17.46       17.92      1.70 o 
   0  11   2        3.72        5.93      1.95 o 
 -12  12   2        0.25        6.06      2.20 o 
 -11  12   2       20.31       23.74      1.90 o 
 -10  12   2      321.83      298.38      5.84 o 
  -9  12   2       38.68       39.32      2.13 o 
  -8  12   2      194.62      194.79      4.59 o 
  -7  12   2       63.20       54.66      2.55 o 
  -6  12   2      166.09      155.89      4.41 o 
  -5  12   2      214.92      213.23      4.87 o 
  -4  12   2       94.72       91.83      3.03 o 
  -3  12   2       43.91       47.18      2.21 o 
  -2  12   2       12.53       14.43      1.64 o 
  -1  12   2        2.80        2.13      1.39 o 
   0  12   2       36.63       50.13      4.07 o 
 -13  13   2       60.97       67.37      4.89 o 
 -12  13   2      144.21      149.04      4.70 o 
 -11  13   2       67.55       67.49      3.02 o 
 -10  13   2       41.46       43.24      2.70 o 
  -9  13   2       52.60       53.49      3.31 o 
  -8  13   2       78.49       82.79      3.60 o 
  -7  13   2      125.25      117.10      3.97 o 
  -6  13   2       59.24       58.47      2.96 o 
  -5  13   2       37.68       35.14      2.53 o 
  -4  13   2       32.92       35.55      2.32 o 
  -3  13   2       16.97       15.40      1.90 o 
  -2  13   2        3.08        4.51      1.70 o 
  -1  13   2        1.46        2.52      1.81 o 
   0  13   2        7.26        7.98      3.32 o 
 -13  14   2       64.36       61.40      4.57 o 
 -12  14   2        1.33        2.26      2.41 o 
 -11  14   2        1.15        0.86      1.77 o 
 -10  14   2       13.35       16.67      2.40 o 
  -9  14   2       64.51       71.18      3.92 o 
  -8  14   2       25.36       22.15      2.72 o 
  -7  14   2       10.14       12.20      2.41 o 
  -6  14   2       35.99       34.20      2.94 o 
  -5  14   2       10.77       10.36      2.25 o 
  -4  14   2       34.05       35.67      3.04 o 
  -3  14   2       27.64       32.16      2.65 o 
  -2  14   2        1.47        4.43      2.37 o 
  -1  14   2        2.26        4.20      2.56 o 
 -12  15   2       48.13       42.97      5.16 o 
 -11  15   2        0.45        1.84      2.63 o 
 -10  15   2       11.31        4.82      2.92 o 
  -9  15   2       34.84       32.46      3.50 o 
  -8  15   2        7.92        8.40      2.61 o 
  -7  15   2       76.49       75.26      4.59 o 
  -6  15   2       14.90       18.59      3.37 o 
  -5  15   2       37.89       39.10      4.07 o 
  -4  15   2        6.16        9.66      2.84 o 
  -3  15   2       14.69       15.30      3.40 o 
  -2   2   3      644.97      636.65      9.64 o 
  -1   2   3     2594.07     2520.84     20.76 o 
   0   2   3       44.21       39.43      0.92 o 
  -3   3   3     2267.07     2336.32     30.64 o 
  -2   3   3      482.06      501.68      4.58 o 
  -1   3   3     1157.62     1082.11      9.13 o 
   0   3   3      774.80      809.11     10.11 o 
  -4   4   3     3345.71     3479.77     45.64 o 
  -3   4   3      354.08      358.74      3.62 o 
  -2   4   3      250.19      270.46      3.00 o 
  -1   4   3      489.20      530.31      7.91 o 
   0   4   3     1042.62     1100.37     14.82 o 
  -5   5   3     1603.19     1710.13     24.53 o 
  -4   5   3     4528.78     4829.62     48.46 o 
  -3   5   3     1390.28     1417.61     12.95 o 
  -2   5   3      711.56      724.04      6.99 o 
  -1   5   3      771.89      843.92      7.63 o 
   0   5   3     2438.45     2562.14     30.85 o 
  -6   6   3      704.64      688.73     10.62 o 
  -5   6   3       36.58       35.33      1.13 o 
  -4   6   3      141.29      156.32      2.08 o 
  -3   6   3      186.21      198.26      2.51 o 
  -2   6   3     1225.27     1282.37     12.06 o 
  -1   6   3        3.18        3.32      0.49 o 
   0   6   3        5.93       13.01      0.87 o 
  -7   7   3      600.30      644.92      9.76 o 
  -6   7   3       49.84       38.04      1.07 o 
  -5   7   3      277.24      274.73      3.20 o 
  -4   7   3      983.48     1025.45     10.71 o 
  -3   7   3     1348.62     1384.68     13.51 o 
  -2   7   3      216.97      228.06      5.59 o 
  -1   7   3       19.41       18.55      0.74 o 
   0   7   3      133.01      160.12      3.60 o 
  -8   8   3      205.00      203.83      4.71 o 
  -7   8   3       46.54       49.59      1.39 o 
  -6   8   3      358.98      397.58      4.57 o 
  -5   8   3       61.55       63.07      1.37 o 
  -4   8   3       21.10       28.74      1.01 o 
  -3   8   3       40.84       41.55      1.40 o 
  -2   8   3      113.01      125.07      2.29 o 
  -1   8   3      116.00      115.20      2.52 o 
   0   8   3      224.87      212.92      5.43 o 
  -9   9   3       75.26       82.23      2.69 o 
  -8   9   3      183.46      172.08      3.05 o 
  -7   9   3      849.33      835.25      9.11 o 
  -6   9   3      124.68      127.56      2.14 o 
  -5   9   3       40.10       44.75      1.40 o 
  -4   9   3      215.46      205.22      3.29 o 
  -3   9   3      759.26      727.96      9.35 o 
  -2   9   3      209.61      204.86      3.86 o 
  -1   9   3      313.17      307.15      7.19 o 
   0   9   3     1034.75      967.32     18.84 o 
 -10  10   3       86.91       91.32      3.42 o 
  -9  10   3       26.16       27.53      1.45 o 
  -8  10   3       42.47       49.91      1.88 o 
  -7  10   3      605.57      569.95      8.23 o 
  -6  10   3      151.84      140.83      2.94 o 
  -5  10   3      109.42      116.73      3.31 o 
  -4  10   3       48.69       48.74      1.89 o 
  -3  10   3     1076.24      995.40     13.70 o 
  -2  10   3      599.10      592.50      8.82 o 
  -1  10   3       70.65       66.29      2.34 o 
   0  10   3      479.10      462.53     10.48 o 
 -11  11   3      161.84      147.03      4.95 o 
 -10  11   3      102.35       98.60      2.70 o 
  -9  11   3       22.46       19.22      1.49 o 
  -8  11   3       17.03       12.62      1.34 o 
  -7  11   3       15.79       13.68      1.52 o 
  -6  11   3       65.76       59.28      2.28 o 
  -5  11   3      109.25      107.27      3.03 o 
  -4  11   3       91.65      104.28      2.92 o 
  -3  11   3      112.46      110.00      3.01 o 
  -2  11   3       23.20       21.26      1.76 o 
  -1  11   3       25.93       26.33      1.87 o 
   0  11   3      123.81      113.26      4.68 o 
 -12  12   3       11.35       12.16      2.41 o 
 -11  12   3      152.36      151.87      3.92 o 
 -10  12   3      317.94      307.19      6.31 o 
  -9  12   3      320.13      291.65      5.86 o 
  -8  12   3      270.67      255.81      5.52 o 
  -7  12   3       16.17       19.75      1.82 o 
  -6  12   3        4.37        9.42      1.58 o 
  -5  12   3       32.04       36.10      2.19 o 
  -4  12   3       56.59       58.53      2.40 o 
  -3  12   3      184.82      179.48      4.11 o 
  -2  12   3       37.21       37.34      2.12 o 
  -1  12   3        0.94        2.60      1.55 o 
   0  12   3        1.43        0.80      2.40 o 
 -13  13   3       71.38       77.23      5.35 o 
 -12  13   3       19.40       18.90      2.30 o 
 -11  13   3      128.73      127.96      4.31 o 
 -10  13   3       50.46       52.15      2.93 o 
  -9  13   3       17.33       21.67      2.10 o 
  -8  13   3       20.52       20.97      2.04 o 
  -7  13   3       82.41       75.87      3.39 o 
  -6  13   3       51.04       61.33      3.39 o 
  -5  13   3       74.88       80.19      3.36 o 
  -4  13   3       23.21       21.43      2.09 o 
  -3  13   3      104.30      103.20      3.60 o 
  -2  13   3       13.20       11.85      2.09 o 
  -1  13   3       42.58       40.81      2.83 o 
   0  13   3        0.20       -1.67      2.88 o 
 -13  14   3        6.18       11.66      2.88 o 
 -12  14   3       77.49       86.48      6.15 o 
 -11  14   3       38.46       32.05      3.09 o 
 -10  14   3        9.20       11.65      2.42 o 
  -9  14   3        1.77        1.85      2.02 o 
  -8  14   3      161.21      151.88      5.59 o 
  -7  14   3       43.07       36.29      2.97 o 
  -6  14   3       41.26       36.12      2.90 o 
  -5  14   3      161.90      148.71      5.83 o 
  -4  14   3       48.84       43.06      2.98 o 
  -3  14   3       10.85       13.38      2.17 o 
  -2  14   3       10.37       12.05      2.77 o 
  -1  14   3       28.52       27.03      3.24 o 
 -11  15   3        8.51       10.48      2.99 o 
 -10  15   3       31.43       35.70      4.29 o 
  -9  15   3       39.54       43.00      3.81 o 
  -8  15   3        0.48        0.58      2.40 o 
  -7  15   3        0.19        0.98      2.61 o 
  -6  15   3       33.60       35.45      3.97 o 
  -5  15   3       52.03       44.49      4.27 o 
  -4  15   3       11.64        8.04      2.79 o 
  -1   1   4      879.63      896.66     11.33 o 
   0   1   4      660.85      679.70      7.72 o 
  -2   2   4      296.23      356.34      5.32 o 
  -1   2   4      140.02      135.07      2.06 o 
   0   2   4     1551.19     1499.21     17.30 o 
  -3   3   4       14.02       33.55      1.07 o 
  -2   3   4      591.16      588.09      5.37 o 
  -1   3   4      362.71      373.22      6.19 o 
   0   3   4      301.86      327.63      4.63 o 
  -4   4   4       71.19      109.07      2.40 o 
  -3   4   4     1151.05     1121.81     10.76 o 
  -2   4   4      863.91      870.06     16.14 o 
  -1   4   4      940.61      959.24      8.78 o 
   0   4   4     9244.41     9364.40    120.05 o 
  -5   5   4        4.78        9.47      0.98 o 
  -4   5   4       63.17       68.26      1.73 o 
  -3   5   4     2228.74     2344.23     21.08 o 
  -2   5   4       38.51       72.04      3.27 o 
  -1   5   4      780.44      844.06      8.13 o 
   0   5   4       99.95      148.00      2.99 o 
  -6   6   4        0.83        1.83      0.92 o 
  -5   6   4      439.29      421.77      5.12 o 
  -4   6   4      462.36      492.80      5.22 o 
  -3   6   4      823.16      899.81     12.46 o 
  -2   6   4      108.28       92.42      1.49 o 
  -1   6   4      405.05      394.10      4.21 o 
   0   6   4      411.31      417.95      6.69 o 
  -7   7   4      110.26       98.80      2.90 o 
  -6   7   4       85.62       82.38      2.51 o 
  -5   7   4      167.15      165.01      3.70 o 
  -4   7   4      457.95      459.51      5.08 o 
  -3   7   4      388.73      430.04      5.13 o 
  -2   7   4      187.13      192.94      2.48 o 
  -1   7   4      963.82      992.58     11.32 o 
   0   7   4       34.47       36.01      1.97 o 
  -8   8   4        2.71        8.94      1.82 o 
  -7   8   4       78.74       82.12      2.16 o 
  -6   8   4       21.43       28.82      1.61 o 
  -5   8   4       68.23       72.33      1.59 o 
  -4   8   4      159.84      166.46      2.47 o 
  -3   8   4       94.16       88.26      1.91 o 
  -2   8   4       95.59      101.28      2.65 o 
  -1   8   4      432.30      430.70      6.33 o 
   0   8   4       29.14       32.47      2.28 o 
  -9   9   4       34.09       34.52      1.89 o 
  -8   9   4      179.20      184.05      3.14 o 
  -7   9   4      153.17      152.12      2.81 o 
  -6   9   4       33.11       40.18      2.15 o 
  -5   9   4      135.29      122.72      2.75 o 
  -4   9   4      194.33      175.01      3.27 o 
  -3   9   4      316.35      277.83      4.54 o 
  -2   9   4      567.83      511.73      7.53 o 
  -1   9   4      179.59      181.20      5.72 o 
   0   9   4      320.13      321.45      7.56 o 
 -10  10   4       11.18        6.20      1.45 o 
  -9  10   4       81.53       82.63      2.29 o 
  -8  10   4       82.79       83.04      2.87 o 
  -7  10   4      190.59      165.50      3.23 o 
  -6  10   4      127.96      117.99      3.83 o 
  -5  10   4       30.50       34.19      1.83 o 
  -4  10   4       78.03       72.06      2.31 o 
  -3  10   4      121.48      109.60      3.00 o 
  -2  10   4       27.69       30.70      1.96 o 
  -1  10   4      117.71      113.34      3.02 o 
   0  10   4       24.02       24.22      2.51 o 
 -11  11   4       11.43       13.14      2.44 o 
 -10  11   4      530.27      506.04      8.18 o 
  -9  11   4       54.44       53.85      4.26 o 
  -8  11   4       29.64       41.35      2.72 o 
  -7  11   4      103.74       87.62      2.90 o 
  -6  11   4      250.12      243.79      5.51 o 
  -5  11   4       64.92       46.78      2.17 o 
  -4  11   4      324.90      286.57      5.16 o 
  -3  11   4      171.34      181.28      4.00 o 
  -2  11   4       24.57       24.34      1.83 o 
  -1  11   4       34.35       30.21      2.00 o 
   0  11   4       59.15       46.61      3.23 o 
 -12  12   4       79.34       83.96      4.50 o 
 -11  12   4       45.59       52.35      2.49 o 
 -10  12   4      141.34      142.23      5.35 o 
  -9  12   4        2.83        2.09      1.37 o 
  -8  12   4       21.72       18.68      1.79 o 
  -7  12   4       25.04       32.81      2.11 o 
  -6  12   4       32.80       26.83      1.92 o 
  -5  12   4       36.42       36.35      2.09 o 
  -4  12   4       25.81       27.75      1.92 o 
  -3  12   4       30.92       29.55      1.99 o 
  -2  12   4       49.92       47.85      2.52 o 
  -1  12   4       28.69       31.67      2.42 o 
   0  12   4        2.15        0.16      2.47 o 
 -13  13   4        9.22       13.37      3.31 o 
 -12  13   4       62.14       51.71      3.00 o 
 -11  13   4        4.62        7.81      1.74 o 
 -10  13   4        6.47        6.24      1.80 o 
  -9  13   4       57.56       55.90      2.71 o 
  -8  13   4       13.98       14.74      1.98 o 
  -7  13   4       32.61       36.69      2.85 o 
  -6  13   4       21.81       22.58      2.35 o 
  -5  13   4        8.27       13.20      1.87 o 
  -4  13   4       30.91       34.99      2.47 o 
  -3  13   4       51.96       52.47      2.85 o 
  -2  13   4       98.82      103.05      3.80 o 
  -1  13   4       57.29       64.40      3.43 o 
   0  13   4       46.28       44.27      4.88 o 
 -12  14   4       14.58       16.92      2.95 o 
 -11  14   4       30.37       30.73      2.68 o 
 -10  14   4       19.52       20.28      2.44 o 
  -9  14   4       50.18       54.43      3.35 o 
  -8  14   4       44.50       38.57      4.15 o 
  -7  14   4       35.07       32.30      2.95 o 
  -6  14   4      171.86      160.91      5.59 o 
  -5  14   4       15.59       13.55      2.60 o 
  -4  14   4       16.75       16.45      2.34 o 
  -3  14   4       42.85       50.20      3.46 o 
  -2  14   4       20.95       16.75      2.98 o 
 -11  15   4       26.16       28.56      3.53 o 
 -10  15   4       11.89       11.72      3.60 o 
  -9  15   4        7.25       10.16      2.93 o 
  -8  15   4       59.16       57.44      4.53 o 
  -7  15   4        5.16        7.26      2.66 o 
  -6  15   4        7.67        3.20      2.96 o 
  -5  15   4       30.54       30.88      4.05 o 
  -4  15   4       14.82       14.00      3.05 o 
  -1   1   5       13.04       12.63      0.69 o 
   0   1   5       16.92       19.32      0.73 o 
  -2   2   5     1824.19     1815.27     23.19 o 
  -1   2   5      502.98      489.69      4.40 o 
   0   2   5      123.45      135.38      2.16 o 
  -3   3   5      345.27      328.56      4.97 o 
  -2   3   5      538.27      529.73      5.03 o 
  -1   3   5      524.58      499.56      4.63 o 
   0   3   5       24.62       23.33      0.87 o 
  -4   4   5      349.19      375.07      6.11 o 
  -3   4   5       39.60       44.43      0.87 o 
  -2   4   5      256.17      302.25      3.18 o 
  -1   4   5      316.99      323.92      3.97 o 
   0   4   5     1951.18     1969.06     26.03 o 
  -5   5   5        5.24        6.58      1.00 o 
  -4   5   5      172.92      177.85      2.27 o 
  -3   5   5      472.81      485.59      4.81 o 
  -2   5   5       47.33       50.53      1.00 o 
  -1   5   5      126.63      137.19      1.99 o 
   0   5   5       58.07       83.04      2.12 o 
  -6   6   5       12.09       12.35      1.29 o 
  -5   6   5       45.34       56.48      1.38 o 
  -4   6   5       70.19       71.67      1.29 o 
  -3   6   5       19.08       18.54      0.73 o 
  -2   6   5      136.61      131.88      1.98 o 
  -1   6   5      405.36      406.93      4.64 o 
   0   6   5      367.75      355.46      7.02 o 
  -7   7   5       29.02       35.10      2.20 o 
  -6   7   5      353.31      351.50      4.58 o 
  -5   7   5       55.89       53.31      1.32 o 
  -4   7   5       27.00       40.18      1.04 o 
  -3   7   5      776.71      773.25      7.79 o 
  -2   7   5      184.56      181.80      2.71 o 
  -1   7   5       24.24       24.08      1.26 o 
   0   7   5        3.48       -0.04      1.22 o 
  -8   8   5        6.53        5.60      1.55 o 
  -7   8   5      292.96      278.22      4.30 o 
  -6   8   5      204.29      205.07      3.06 o 
  -5   8   5      280.49      305.51      3.96 o 
  -4   8   5      115.02      124.03      2.73 o 
  -3   8   5        2.25        5.48      0.91 o 
  -2   8   5      420.36      399.68      6.08 o 
  -1   8   5      162.77      169.34      3.55 o 
   0   8   5        5.47        6.82      1.84 o 
  -9   9   5       19.26       26.17      2.43 o 
  -8   9   5      111.15      105.36      2.37 o 
  -7   9   5       42.15       43.42      1.68 o 
  -6   9   5       44.21       48.27      1.41 o 
  -5   9   5      234.78      213.36      4.15 o 
  -4   9   5       95.05       85.13      2.27 o 
  -3   9   5       62.64       58.77      2.20 o 
  -2   9   5       18.49       24.04      1.56 o 
  -1   9   5      545.70      494.29      7.70 o 
   0   9   5      282.77      254.79      6.49 o 
 -10  10   5       51.03       48.09      2.39 o 
  -9  10   5       37.04       27.47      1.31 o 
  -8  10   5      182.47      161.27      3.22 o 
  -7  10   5        8.93        8.69      1.09 o 
  -6  10   5      132.44      128.07      2.97 o 
  -5  10   5       57.45       53.88      2.08 o 
  -4  10   5       73.33       81.28      2.46 o 
  -3  10   5       42.99       47.19      1.97 o 
  -2  10   5       59.35       53.93      2.12 o 
  -1  10   5       29.38       30.49      1.78 o 
   0  10   5        3.29       12.88      2.23 o 
 -11  11   5        0.01        1.30      2.10 o 
 -10  11   5       42.41       39.64      2.21 o 
  -9  11   5        4.13        4.18      1.21 o 
  -8  11   5       31.11       32.85      1.90 o 
  -7  11   5       51.91       60.49      2.38 o 
  -6  11   5      145.59      126.07      3.17 o 
  -5  11   5       29.85       31.78      1.81 o 
  -4  11   5       31.66       32.77      2.04 o 
  -3  11   5       36.45       32.85      2.16 o 
  -2  11   5       60.88       62.72      2.47 o 
  -1  11   5      259.72      249.25      5.18 o 
   0  11   5       24.44       32.00      3.16 o 
 -12  12   5       21.14       20.63      2.83 o 
 -11  12   5       67.22       71.31      2.75 o 
 -10  12   5       95.16       92.51      3.07 o 
  -9  12   5        8.31       10.56      1.58 o 
  -8  12   5       67.63       71.36      2.75 o 
  -7  12   5       26.25       30.54      2.01 o 
  -6  12   5        8.92       10.85      1.58 o 
  -5  12   5      599.25      557.63      8.84 o 
  -4  12   5       86.01       86.00      2.81 o 
  -3  12   5      121.14      119.89      3.58 o 
  -2  12   5       19.87       15.36      2.03 o 
  -1  12   5       26.85       25.26      2.31 o 
   0  12   5        0.02       -2.25      2.41 o 
 -13  13   5       48.27       56.71      6.02 o 
 -12  13   5        9.44        7.12      2.14 o 
 -11  13   5       14.09       10.91      1.98 o 
 -10  13   5       51.84       60.76      2.90 o 
  -9  13   5       12.39       10.69      1.83 o 
  -8  13   5       63.84       55.54      2.94 o 
  -7  13   5       50.54       57.03      3.07 o 
  -6  13   5       33.83       30.47      2.44 o 
  -5  13   5       38.09       41.26      2.63 o 
  -4  13   5       33.24       41.24      2.88 o 
  -3  13   5       22.36       18.84      2.22 o 
  -2  13   5       28.08       31.18      3.18 o 
  -1  13   5       99.28      100.48      4.11 o 
   0  13   5       19.62       24.22      4.67 o 
 -12  14   5       23.43       17.12      3.04 o 
 -11  14   5       26.44       27.87      2.71 o 
 -10  14   5       28.54       30.23      2.69 o 
  -9  14   5       23.93       25.99      2.64 o 
  -8  14   5        3.36        4.84      2.14 o 
  -7  14   5        8.44        6.74      2.19 o 
  -6  14   5       54.70       53.79      3.69 o 
  -5  14   5       38.67       43.45      3.32 o 
  -4  14   5      168.76      164.34      5.37 o 
  -3  14   5       39.90       42.81      3.53 o 
  -2  14   5        1.24       -1.74      2.19 o 
 -10  15   5       59.42       61.35      4.47 o 
  -9  15   5       91.02       96.35      5.44 o 
  -8  15   5       39.41       46.27      4.43 o 
  -7  15   5        0.11        0.67      2.69 o 
  -6  15   5       37.07       39.29      4.12 o 
  -5  15   5        6.62        7.71      3.10 o 
   0   0   6      557.82      635.72     12.64 o 
  -1   1   6     1086.29     1125.21     14.74 o 
   0   1   6     3267.45     3386.64     37.74 o 
  -2   2   6      175.22      178.11      3.05 o 
  -1   2   6     1205.51     1270.23     23.41 o 
   0   2   6      316.30      362.66      5.48 o 
  -3   3   6      116.74      139.40      2.59 o 
  -2   3   6      677.59      708.01      8.69 o 
  -1   3   6      109.07      109.32      2.09 o 
   0   3   6     2314.35     2452.73     29.60 o 
  -4   4   6        9.22       14.10      0.90 o 
  -3   4   6      374.55      376.76      4.12 o 
  -2   4   6     1070.65     1122.12     10.19 o 
  -1   4   6      169.01      188.45      2.88 o 
   0   4   6       38.96       42.71      1.60 o 
  -5   5   6      415.87      411.23      7.10 o 
  -4   5   6       76.08       97.31      4.58 o 
  -3   5   6       48.69       65.77      1.94 o 
  -2   5   6      920.13      988.69      9.38 o 
  -1   5   6      556.19      557.99      6.02 o 
   0   5   6       33.79       40.89      1.59 o 
  -6   6   6       25.78       20.65      1.42 o 
  -5   6   6       63.67       89.96      7.01 o 
  -4   6   6      136.83      144.53      3.30 o 
  -3   6   6       78.44       94.05      2.82 o 
  -2   6   6      105.56      118.75      1.94 o 
  -1   6   6      282.92      297.01      3.97 o 
   0   6   6      625.07      615.44     11.12 o 
  -7   7   6      216.08      226.93      5.11 o 
  -6   7   6      497.16      483.02      5.97 o 
  -5   7   6      340.61      377.77      9.64 o 
  -4   7   6      567.79      579.68      6.08 o 
  -3   7   6      144.83      142.30      2.38 o 
  -2   7   6      227.36      234.39      3.80 o 
  -1   7   6      469.43      433.66      6.25 o 
   0   7   6      227.68      237.47      5.73 o 
  -8   8   6      116.26      128.96      4.81 o 
  -7   8   6        3.10       12.53      1.53 o 
  -6   8   6       56.08       61.55      1.65 o 
  -5   8   6       46.04       55.70      2.11 o 
  -4   8   6      186.89      189.24      3.13 o 
  -3   8   6      203.37      179.75      3.35 o 
  -2   8   6      230.48      218.04      3.99 o 
  -1   8   6       74.18       79.27      2.41 o 
   0   8   6       65.89       69.17      3.32 o 
  -9   9   6      257.40      269.05      8.29 o 
  -8   9   6      510.48      449.53      7.15 o 
  -7   9   6      233.80      222.25      3.91 o 
  -6   9   6      117.16      112.58      2.35 o 
  -5   9   6       78.23       80.31      3.41 o 
  -4   9   6       96.83      105.98      3.76 o 
  -3   9   6      235.03      215.61      4.10 o 
  -2   9   6      195.16      177.56      3.80 o 
  -1   9   6       28.53       32.91      1.84 o 
   0   9   6        0.10        1.88      1.62 o 
 -10  10   6       30.08       32.15      3.33 o 
  -9  10   6      187.88      169.45      3.84 o 
  -8  10   6      294.63      257.82      5.52 o 
  -7  10   6        1.48        8.50      1.15 o 
  -6  10   6        0.74        1.03      1.11 o 
  -5  10   6       31.61       30.69      1.73 o 
  -4  10   6       71.66       76.92      2.41 o 
  -3  10   6       79.43       85.17      2.56 o 
  -2  10   6      282.57      262.12      4.96 o 
  -1  10   6       57.04       60.14      2.27 o 
   0  10   6       11.07        5.33      1.89 o 
 -11  11   6        7.80        3.83      3.71 o 
 -10  11   6       11.18       12.78      1.89 o 
  -9  11   6        1.03        2.87      1.56 o 
  -8  11   6       75.85       65.89      2.51 o 
  -7  11   6      208.95      196.99      4.46 o 
  -6  11   6       15.41       16.80      1.59 o 
  -5  11   6      215.62      185.28      4.33 o 
  -4  11   6       93.95       84.06      2.76 o 
  -3  11   6      110.19      102.50      3.07 o 
  -2  11   6       93.82       84.71      2.88 o 
  -1  11   6       74.29       72.91      2.96 o 
   0  11   6        1.71       -0.85      2.08 o 
 -12  12   6        1.09        4.65      2.08 o 
 -11  12   6       65.25       65.60      3.13 o 
 -10  12   6      115.79      118.38      3.51 o 
  -9  12   6        9.81       11.76      1.56 o 
  -8  12   6       82.34       80.36      2.96 o 
  -7  12   6        6.66        7.76      1.43 o 
  -6  12   6       10.96       12.06      1.52 o 
  -5  12   6        3.85        2.08      1.36 o 
  -4  12   6       53.16       57.87      3.15 o 
  -3  12   6       49.33       50.95      2.69 o 
  -2  12   6        9.58        7.19      1.80 o 
  -1  12   6        7.21        4.61      1.78 o 
   0  12   6       23.01       24.23      3.65 o 
 -13  13   6       11.87       39.76     10.84 o 
 -12  13   6       57.81       57.47      3.39 o 
 -11  13   6       14.27       13.09      2.01 o 
 -10  13   6       60.16       62.96      5.07 o 
  -9  13   6       24.72       30.32      2.40 o 
  -8  13   6       33.75       35.89      2.75 o 
  -7  13   6       39.40       40.12      2.86 o 
  -6  13   6       57.02       64.40      3.60 o 
  -5  13   6       20.21       22.08      2.33 o 
  -4  13   6       81.66       84.46      3.59 o 
  -3  13   6       39.24       47.60      3.49 o 
  -2  13   6       19.02       23.54      2.45 o 
  -1  13   6       33.27       39.56      3.45 o 
   0  13   6       38.31       45.45      5.68 o 
 -11  14   6       65.42       81.71      3.94 o 
 -10  14   6       29.46       33.40      2.95 o 
  -9  14   6       20.20       20.05      2.59 o 
  -8  14   6       13.51       16.46      2.48 o 
  -7  14   6       73.76       81.16      4.27 o 
  -6  14   6       54.03       47.56      3.39 o 
  -5  14   6       30.64       25.13      2.93 o 
  -4  14   6       81.69       77.44      3.93 o 
  -3  14   6       20.10       17.46      3.22 o 
  -8  15   6       23.56       27.17      3.50 o 
  -7  15   6        2.08        5.35      2.90 o 
  -1   1   7      391.99      384.62      5.53 o 
   0   1   7     3000.70     3094.36     36.22 o 
  -2   2   7      960.35      976.56     13.49 o 
  -1   2   7     2142.08     2245.22     20.01 o 
   0   2   7      196.59      223.95      3.61 o 
  -3   3   7        2.27        3.60      0.80 o 
  -2   3   7       81.68       81.18      1.40 o 
  -1   3   7      804.37      834.01      8.12 o 
   0   3   7        1.85        9.73      0.87 o 
  -4   4   7        7.76        6.17      0.87 o 
  -3   4   7      311.55      311.58      3.55 o 
  -2   4   7      120.12      114.83      1.69 o 
  -1   4   7      557.56      529.40      5.30 o 
   0   4   7       33.90       41.32      1.58 o 
  -5   5   7     1295.04     1150.42     16.38 o 
  -4   5   7      116.26      116.76      2.14 o 
  -3   5   7        5.93        3.21      0.56 o 
  -2   5   7       98.90      103.95      2.10 o 
  -1   5   7      170.07      198.70      2.81 o 
   0   5   7      136.29      159.39      3.88 o 
  -6   6   7       25.30       28.13      1.39 o 
  -5   6   7      336.88      323.95      3.76 o 
  -4   6   7      150.79      169.02      2.28 o 
  -3   6   7      181.31      180.79      2.49 o 
  -2   6   7       76.72       67.13      1.54 o 
  -1   6   7      243.15      232.93      3.72 o 
   0   6   7      621.18      595.97     10.95 o 
  -7   7   7       29.55       35.32      2.20 o 
  -6   7   7       52.54       49.63      1.29 o 
  -5   7   7       11.08       15.65      0.83 o 
  -4   7   7      353.94      349.40      4.33 o 
  -3   7   7      430.78      406.32      7.96 o 
  -2   7   7      137.13      129.27      2.62 o 
  -1   7   7       77.37       77.14      2.39 o 
   0   7   7      216.06      189.56      5.06 o 
  -8   8   7        0.00       -1.36      1.61 o 
  -7   8   7       56.55       54.71      2.22 o 
  -6   8   7      299.27      284.75      4.16 o 
  -5   8   7      521.01      522.30      6.92 o 
  -4   8   7      189.39      193.81      4.64 o 
  -3   8   7       67.41       73.50      2.06 o 
  -2   8   7       13.28       11.90      1.29 o 
  -1   8   7      498.71      463.78      7.32 o 
   0   8   7      149.23      151.62      4.94 o 
  -9   9   7      289.14      260.86     10.91 o 
  -8   9   7       18.85       18.74      1.36 o 
  -7   9   7        9.57        9.34      1.30 o 
  -6   9   7      395.34      366.75      5.61 o 
  -5   9   7       44.59       46.04      1.81 o 
  -4   9   7       15.51       22.61      1.71 o 
  -3   9   7       49.48       43.74      1.88 o 
  -2   9   7       32.76       38.90      1.92 o 
  -1   9   7      159.43      146.42      3.54 o 
   0   9   7       22.01       23.28      2.52 o 
 -10  10   7        8.47        8.47      2.87 o 
  -9  10   7       38.87       35.83      2.62 o 
  -8  10   7       84.69       81.06      2.99 o 
  -7  10   7       96.97       88.53      2.75 o 
  -6  10   7       38.38       33.21      2.12 o 
  -5  10   7      181.41      186.60      3.96 o 
  -4  10   7      916.92      857.87     12.28 o 
  -3  10   7      139.02      120.94      3.49 o 
  -2  10   7        5.41        6.16      1.39 o 
  -1  10   7       65.77       64.81      2.48 o 
   0  10   7        4.72        5.50      1.95 o 
 -11  11   7       13.97       15.09      7.64 o 
 -10  11   7      112.55      101.83      4.30 o 
  -9  11   7       91.24       78.69      3.47 o 
  -8  11   7       27.02       21.07      1.63 o 
  -7  11   7       86.69       78.82      2.73 o 
  -6  11   7       46.46       41.74      2.19 o 
  -5  11   7       94.73       95.93      3.03 o 
  -4  11   7       97.74       96.60      2.99 o 
  -3  11   7      134.33      126.13      3.47 o 
  -2  11   7      171.64      166.64      4.25 o 
  -1  11   7       16.37       13.81      1.81 o 
   0  11   7        0.27        1.11      2.23 o 
 -12  12   7       70.07       69.26     12.28 o 
 -11  12   7        1.30       -2.17      2.17 o 
 -10  12   7       19.55       21.13      2.97 o 
  -9  12   7       27.25       29.35      2.02 o 
  -8  12   7       18.31       16.56      1.95 o 
  -7  12   7       81.14       94.43      3.24 o 
  -6  12   7       16.71       15.32      1.90 o 
  -5  12   7       41.69       47.32      2.96 o 
  -4  12   7       33.08       36.07      2.42 o 
  -3  12   7       32.10       32.15      2.41 o 
  -2  12   7       16.17       16.94      2.15 o 
  -1  12   7        6.15        4.06      1.80 o 
   0  12   7       15.76       13.18      3.24 o 
 -12  13   7       32.29       34.41      4.01 o 
 -11  13   7       74.13       73.28      5.61 o 
 -10  13   7       26.45       30.76      2.48 o 
  -9  13   7       62.13       72.67      3.38 o 
  -8  13   7        4.23        5.52      1.93 o 
  -7  13   7       17.98       18.54      2.55 o 
  -6  13   7        8.32        9.13      2.22 o 
  -5  13   7       60.76       58.77      3.15 o 
  -4  13   7       94.67       90.94      3.82 o 
  -3  13   7        0.21        0.00      1.75 o 
  -2  13   7       79.33       75.81      3.71 o 
  -1  13   7       57.71       68.28      4.50 o 
 -11  14   7        0.16        1.08      2.15 o 
 -10  14   7       29.24       32.87      2.93 o 
  -9  14   7       14.77       19.74      2.65 o 
  -8  14   7       58.65       54.87      4.04 o 
  -7  14   7        9.44       10.40      2.59 o 
  -6  14   7       12.58       10.39      2.63 o 
  -5  14   7      106.86      115.19      5.34 o 
  -4  14   7      207.63      198.09      7.63 o 
  -3  14   7      143.45      131.04      6.19 o 
  -1   1   8      142.09      140.09      2.88 o 
   0   1   8      420.30      390.12      6.05 o 
  -2   2   8      132.31      132.58      2.88 o 
  -1   2   8      338.54      373.22      7.11 o 
   0   2   8      268.46      293.81      4.58 o 
  -2   3   8      323.54      255.52      4.38 o 
  -1   3   8      253.02      255.16      3.47 o 
   0   3   8        9.30       19.52      1.16 o 
  -4   4   8      177.63      207.13      3.87 o 
  -3   4   8      275.47      283.99      3.51 o 
  -2   4   8      731.01      741.59     12.49 o 
  -1   4   8      345.71      370.77      4.33 o 
   0   4   8        0.38        1.40      0.80 o 
  -5   5   8      964.07      895.55     12.76 o 
  -3   5   8      712.84      739.83      7.68 o 
  -2   5   8      104.84      110.26      1.96 o 
  -1   5   8       75.20       82.59      1.98 o 
   0   5   8        2.18        1.94      1.03 o 
  -6   6   8        3.26        5.72      1.05 o 
  -5   6   8      122.37      123.01      2.02 o 
  -4   6   8      157.55      171.35      5.10 o 
  -3   6   8      111.99      131.49      4.19 o 
  -2   6   8      173.43      173.67      2.99 o 
  -1   6   8      149.94      171.29      6.42 o 
   0   6   8        1.82        1.56      1.32 o 
  -7   7   8      607.46      602.14      9.79 o 
  -6   7   8      670.42      615.04      7.23 o 
  -5   7   8      513.45      530.15      6.54 o 
  -4   7   8      600.16      564.71      7.92 o 
  -3   7   8      300.65      266.22      4.22 o 
  -2   7   8       11.52       16.51      1.27 o 
  -1   7   8       51.45       64.02      3.23 o 
   0   7   8     1206.23     1142.66     19.70 o 
  -8   8   8       13.09       10.80      2.19 o 
  -7   8   8      216.26      215.63      3.83 o 
  -6   8   8      303.57      293.85      5.69 o 
  -5   8   8      161.86      161.41      3.45 o 
  -4   8   8       62.31       54.45      1.84 o 
  -3   8   8       56.77       57.74      1.91 o 
  -2   8   8      265.10      262.30      4.56 o 
  -1   8   8       67.28       71.19      2.72 o 
   0   8   8       27.39       25.60      2.48 o 
  -9   9   8       19.13       15.50      3.71 o 
  -8   9   8       21.94       22.98      1.79 o 
  -7   9   8      139.11      128.26      3.11 o 
  -6   9   8      148.38      130.90      2.84 o 
  -5   9   8      454.60      447.32      6.72 o 
  -4   9   8       25.47       33.46      1.76 o 
  -3   9   8       10.61       16.84      1.49 o 
  -2   9   8       76.27       69.76      2.47 o 
  -1   9   8       27.09       26.98      1.83 o 
   0   9   8        0.70        3.51      1.91 o 
 -10  10   8      124.90      106.41      7.04 o 
  -9  10   8       26.02       20.05      3.00 o 
  -8  10   8       17.45       11.97      2.23 o 
  -7  10   8      135.86      125.68      3.24 o 
  -6  10   8       24.26       24.64      1.63 o 
  -5  10   8       90.15       82.20      2.75 o 
  -4  10   8       37.61       40.65      2.02 o 
  -3  10   8        5.13        3.59      1.33 o 
  -2  10   8      177.11      160.94      3.98 o 
  -1  10   8      238.02      228.66      4.97 o 
   0  10   8        0.58       -0.63      2.16 o 
 -11  11   8       68.92       71.20     12.05 o 
 -10  11   8       40.35       39.65      4.85 o 
  -9  11   8        1.22        2.81      1.98 o 
  -8  11   8       34.35       36.94      1.99 o 
  -7  11   8       10.78       12.19      1.58 o 
  -6  11   8       39.63       33.68      2.01 o 
  -5  11   8        3.40        4.07      1.40 o 
  -4  11   8       75.73       88.98      2.97 o 
  -3  11   8       22.08       20.76      2.04 o 
  -2  11   8       54.97       65.08      2.98 o 
  -1  11   8        4.58        5.41      1.72 o 
   0  11   8        7.81       11.59      2.73 o 
 -12  12   8       10.91        4.38      7.13 o 
 -11  12   8        6.12       13.49      5.27 o 
 -10  12   8       11.71       14.41      3.36 o 
  -9  12   8       35.17       31.12      2.71 o 
  -8  12   8       19.80       18.57      1.96 o 
  -7  12   8       35.40       39.34      3.27 o 
  -6  12   8       20.55       21.66      2.25 o 
  -5  12   8        7.90        6.59      1.87 o 
  -4  12   8      131.94      133.23      4.41 o 
  -3  12   8        2.76        3.55      1.76 o 
  -2  12   8       10.54        7.60      1.93 o 
  -1  12   8        7.71       10.94      2.12 o 
   0  12   8       27.25       31.31      4.52 o 
 -11  13   8       10.47       10.15      3.12 o 
 -10  13   8       73.69       76.05      5.46 o 
  -9  13   8       28.31       32.36      3.41 o 
  -8  13   8        3.85        1.46      1.97 o 
  -7  13   8        2.97        8.56      2.10 o 
  -6  13   8       48.50       50.52      3.35 o 
  -5  13   8       21.31       20.36      2.32 o 
  -4  13   8       27.89       37.37      3.02 o 
  -3  13   8       25.03       27.48      2.76 o 
  -2  13   8       42.68       47.45      3.33 o 
  -9  14   8       45.00       47.55      4.06 o 
  -8  14   8       15.41       15.55      3.03 o 
  -7  14   8       65.22       68.69      4.48 o 
  -6  14   8       23.53       22.11      3.19 o 
  -5  14   8      118.23      121.63      6.35 o 
   0   0   9       15.82       24.70      2.23 o 
  -1   1   9      429.40      437.46      6.79 o 
   0   1   9        2.15        6.85      1.08 o 
  -2   2   9      355.58      309.84      5.59 o 
  -1   2   9      289.93      292.88      3.93 o 
   0   2   9      578.89      561.39      9.38 o 
  -3   3   9        0.11        1.89      1.03 o 
  -2   3   9       38.13       43.02      1.42 o 
  -1   3   9      317.21      314.61      4.23 o 
   0   3   9      166.90      135.47      3.50 o 
  -4   4   9      775.21      688.68     10.84 o 
  -3   4   9      316.81      312.05      4.26 o 
  -2   4   9      960.59      914.17     10.43 o 
  -1   4   9      718.97      704.59      8.50 o 
   0   4   9      334.04      304.73      6.50 o 
  -5   5   9      288.26      289.85      5.81 o 
  -4   5   9      791.29      749.02      8.44 o 
  -3   5   9      266.25      266.70      3.86 o 
  -2   5   9       82.97       80.50      2.27 o 
  -1   5   9      193.75      153.57      2.96 o 
   0   5   9       31.98       30.84      2.06 o 
  -6   6   9      102.54       91.90      2.93 o 
  -5   6   9       26.27       30.88      1.78 o 
  -4   6   9      530.95      496.08      6.31 o 
  -3   6   9      991.61      909.94     11.29 o 
  -2   6   9      837.66      768.16     10.02 o 
  -1   6   9      127.78      117.35      2.61 o 
   0   6   9      517.76      495.28      9.71 o 
  -7   7   9      172.60      171.84      4.81 o 
  -6   7   9      340.41      341.24      5.40 o 
  -5   7   9       75.14       82.58      2.41 o 
  -4   7   9      981.41      894.00     11.74 o 
  -3   7   9      356.68      346.03      5.21 o 
  -2   7   9      590.26      543.70     10.41 o 
  -1   7   9        4.34        6.79      1.14 o 
   0   7   9      663.72      616.82     11.76 o 
  -8   8   9      190.95      177.91      5.82 o 
  -7   8   9      102.62      102.83      2.81 o 
  -6   8   9       53.78       56.24      2.11 o 
  -5   8   9      351.84      319.77      5.07 o 
  -4   8   9        2.45        3.71      1.06 o 
  -3   8   9      479.52      443.08      6.56 o 
  -2   8   9       90.90       77.53      2.39 o 
  -1   8   9      802.71      732.27     10.52 o 
   0   8   9        6.72        5.23      1.92 o 
  -9   9   9        6.86       -1.52      3.48 o 
  -8   9   9       61.19       56.40      2.65 o 
  -7   9   9       48.02       47.00      2.30 o 
  -6   9   9       67.92       77.86      2.40 o 
  -5   9   9       30.41       25.45      1.58 o 
  -4   9   9      203.28      194.15      3.88 o 
  -3   9   9       41.91       36.74      1.85 o 
  -2   9   9        0.98        1.38      1.25 o 
  -1   9   9       97.39       88.72      3.19 o 
   0   9   9        0.06       -0.52      1.81 o 
 -10  10   9      184.00      221.76     14.62 o 
  -9  10   9        0.16       -0.67      1.87 o 
  -8  10   9       10.86        7.61      1.56 o 
  -7  10   9        5.75        8.46      1.42 o 
  -6  10   9       72.30       67.16      2.52 o 
  -5  10   9       87.24       91.01      2.75 o 
  -4  10   9      212.02      205.11      4.57 o 
  -3  10   9      187.54      171.34      4.02 o 
  -2  10   9      121.51      120.77      3.57 o 
  -1  10   9       60.91       62.64      2.90 o 
   0  10   9       64.09       61.12      4.48 o 
 -11  11   9       45.98       41.32     10.46 o 
 -10  11   9      228.38      229.80      8.58 o 
  -9  11   9       41.24       38.00      3.36 o 
  -8  11   9       22.19       24.90      1.97 o 
  -7  11   9       59.28       70.06      3.02 o 
  -6  11   9      222.28      209.62      5.36 o 
  -5  11   9      132.81      137.86      4.01 o 
  -4  11   9       56.28       51.78      2.81 o 
  -3  11   9       55.00       54.58      3.04 o 
  -2  11   9      205.52      211.54      5.78 o 
  -1  11   9       36.28       39.86      2.73 o 
   0  11   9        7.45        6.89      2.61 o 
 -11  12   9       40.37       43.80      7.75 o 
 -10  12   9       92.72       91.00      5.66 o 
  -9  12   9       30.89       38.12      3.02 o 
  -8  12   9       35.01       43.10      4.27 o 
  -7  12   9       20.22       25.61      2.73 o 
  -6  12   9        0.96        2.09      1.88 o 
  -5  12   9       70.92       74.43      3.39 o 
  -4  12   9       13.67       12.96      2.08 o 
  -3  12   9       73.74       82.93      3.71 o 
  -2  12   9       36.03       43.01      3.04 o 
  -1  12   9       72.89       82.95      4.20 o 
   0  12   9        4.84        1.66      3.47 o 
 -10  13   9       37.18       43.60      4.48 o 
  -9  13   9        8.53       10.20      2.00 o 
  -8  13   9       17.21       14.64      2.52 o 
  -7  13   9       63.67       63.74      4.07 o 
  -6  13   9       19.55       26.32      3.80 o 
  -5  13   9       10.63       10.91      2.34 o 
  -4  13   9       13.13       13.00      2.37 o 
  -3  13   9       74.68       83.42      3.95 o 
  -1   1  10        3.92       10.49      1.39 o 
   0   1  10        0.59       20.27      1.87 o 
  -2   2  10      206.88      210.42      5.44 o 
  -1   2  10      442.02      430.52     10.25 o 
   0   2  10      203.43      207.90      5.39 o 
  -3   3  10      387.12      367.10      8.17 o 
  -2   3  10       20.69       33.00      1.61 o 
  -1   3  10      360.10      340.12      5.43 o 
   0   3  10      299.91      314.18      6.63 o 
  -4   4  10      716.52      653.52     12.47 o 
  -3   4  10      506.62      488.60     13.37 o 
  -2   4  10      162.92      179.16      4.84 o 
  -1   4  10      164.69      186.57      3.57 o 
   0   4  10       56.65       71.56      2.92 o 
  -5   5  10      386.98      373.56      8.05 o 
  -4   5  10      204.41      193.15      3.64 o 
  -3   5  10      697.20      651.97     14.41 o 
  -2   5  10      302.28      286.97      4.74 o 
  -1   5  10       21.79       44.32      1.73 o 
   0   5  10      111.91      104.20      3.78 o 
  -6   6  10      810.25      726.63     13.95 o 
  -5   6  10     1767.45     1686.60     21.27 o 
  -4   6  10     1272.23     1177.15     15.76 o 
  -3   6  10      114.70      104.37      2.79 o 
  -2   6  10       57.51       63.19      3.37 o 
  -1   6  10      723.67      663.97     10.98 o 
   0   6  10       74.59       81.84      3.48 o 
  -7   7  10       15.75       14.27      2.33 o 
  -6   7  10       98.58      110.84      3.11 o 
  -5   7  10      201.05      198.43      4.36 o 
  -4   7  10      106.34      100.61      3.73 o 
  -3   7  10      134.92      123.28      3.09 o 
  -2   7  10      105.25      109.52      2.65 o 
  -1   7  10      239.45      199.88      4.45 o 
   0   7  10      122.23      120.28      4.08 o 
  -8   8  10       10.74       19.11      2.70 o 
  -7   8  10      155.86      162.99      4.31 o 
  -6   8  10      111.78      115.76      3.75 o 
  -5   8  10       67.20       63.93      2.40 o 
  -4   8  10      299.83      294.57      5.43 o 
  -3   8  10      334.44      311.18      5.12 o 
  -2   8  10       80.69       67.50      2.76 o 
  -1   8  10      338.84      303.13      5.35 o 
   0   8  10       51.64       48.51      3.28 o 
  -9   9  10       48.87       50.23      4.32 o 
  -8   9  10       45.88       58.72      5.21 o 
  -7   9  10       75.71       72.13      3.98 o 
  -6   9  10       49.88       50.54      2.56 o 
  -5   9  10       97.13       87.47      2.89 o 
  -4   9  10       60.70       58.69      2.37 o 
  -3   9  10      235.36      213.35      4.35 o 
  -2   9  10       47.03       36.84      2.05 o 
  -1   9  10      191.46      192.90      4.63 o 
   0   9  10       11.18        2.48      2.28 o 
 -10  10  10       35.95       45.52      7.75 o 
  -9  10  10       48.23       54.55      3.27 o 
  -8  10  10        5.23        3.84      1.71 o 
  -7  10  10       39.41       45.30      3.28 o 
  -6  10  10      105.01      109.82      5.42 o 
  -5  10  10      109.84      115.24      3.67 o 
  -4  10  10       61.48       61.02      2.65 o 
  -3  10  10      107.44      109.55      3.65 o 
  -2  10  10       23.87       21.55      2.14 o 
  -1  10  10        1.05        0.63      1.66 o 
   0  10  10       49.00       47.22      4.37 o 
 -11  11  10       24.47       10.67      7.56 o 
 -10  11  10       19.59       21.39      2.96 o 
  -9  11  10       46.92       41.46      3.03 o 
  -8  11  10       20.06       27.67      3.57 o 
  -7  11  10      153.36      166.97      5.75 o 
  -6  11  10       44.41       45.36      3.07 o 
  -5  11  10       73.41       83.29      4.06 o 
  -4  11  10       30.57       29.41      2.76 o 
  -3  11  10      110.46      112.45      4.33 o 
  -2  11  10       13.01       13.36      2.26 o 
  -1  11  10       74.21       77.49      3.65 o 
   0  11  10        4.81        3.70      2.84 o 
 -11  12  10       14.66       15.57      5.86 o 
 -10  12  10       37.11       35.62      3.93 o 
  -9  12  10       30.31       38.15      7.89 o 
  -8  12  10        0.07       -1.06      2.02 o 
  -7  12  10        8.45        9.65      2.34 o 
  -6  12  10       35.52       45.80      4.05 o 
  -5  12  10      108.92      117.25      5.29 o 
  -4  12  10      154.59      135.24      5.71 o 
  -3  12  10        2.23        1.82      2.05 o 
  -2  12  10       48.09       50.01      3.74 o 
  -1  12  10        3.83        1.55      2.13 o 
  -9  13  10        1.42        5.49      2.46 o 
  -8  13  10       30.12       29.88      3.65 o 
  -7  13  10        0.20        0.61      2.61 o 
  -6  13  10      177.16      179.49      8.73 o 
  -5  13  10       91.87       98.08      7.33 o 
  -4  13  10       55.33       51.79      4.04 o 
  -1   1  11      366.12      340.67      8.31 o 
   0   1  11       72.99       73.64      3.14 o 
  -2   2  11       22.68       32.80      2.86 o 
  -1   2  11       16.25       19.98      1.43 o 
   0   2  11      544.46      543.58     11.35 o 
  -3   3  11      127.52      130.46      4.26 o 
  -2   3  11      147.21      142.14      3.25 o 
  -1   3  11      371.15      353.71      5.75 o 
   0   3  11      150.75      138.19      4.53 o 
  -4   4  11       64.02       70.81      3.05 o 
  -3   4  11      107.76      107.30      2.75 o 
  -2   4  11       17.84       22.39      1.58 o 
  -1   4  11      513.03      485.45      7.69 o 
   0   4  11        4.77        8.41      1.83 o 
  -5   5  11      476.98      450.27     10.01 o 
  -4   5  11      164.08      156.18      4.59 o 
  -3   5  11      402.41      372.61      6.13 o 
  -2   5  11      462.88      417.60      6.68 o 
  -1   5  11       45.85       47.68      2.13 o 
   0   5  11      205.60      226.46      6.64 o 
  -6   6  11       34.98       36.30      2.97 o 
  -5   6  11      202.35      186.77      4.13 o 
  -4   6  11      114.54      106.64      3.06 o 
  -3   6  11      110.29      100.34      3.00 o 
  -2   6  11      119.61      109.76      3.12 o 
  -1   6  11       50.27       44.83      2.17 o 
   0   6  11      380.51      344.59      8.98 o 
  -7   7  11       81.37       78.84      4.37 o 
  -6   7  11        6.59        6.88      1.49 o 
  -5   7  11       20.26       18.79      1.58 o 
  -4   7  11      308.79      287.11      5.52 o 
  -3   7  11      157.58      139.55      3.60 o 
  -2   7  11        8.57        6.65      1.32 o 
  -1   7  11        4.71        3.69      1.29 o 
   0   7  11      181.85      183.63      5.73 o 
  -8   8  11        1.12        4.64      2.31 o 
  -7   8  11      147.26      149.67      4.31 o 
  -6   8  11      110.37      108.14      3.48 o 
  -5   8  11      137.04      125.33      3.57 o 
  -4   8  11       39.02       40.11      2.12 o 
  -3   8  11       22.08       25.24      1.95 o 
  -2   8  11       41.39       39.34      2.30 o 
  -1   8  11      171.99      166.34      4.19 o 
   0   8  11       16.93       22.74      2.96 o 
  -9   9  11       14.51       15.18      3.25 o 
  -8   9  11      200.86      205.31      7.52 o 
  -7   9  11      218.80      213.74      6.32 o 
  -6   9  11       13.23       16.04      2.02 o 
  -5   9  11       34.10       32.19      2.31 o 
  -4   9  11        3.10        1.45      1.52 o 
  -3   9  11       33.74       35.21      2.40 o 
  -2   9  11       52.36       51.80      2.85 o 
  -1   9  11       71.33       70.19      3.52 o 
   0   9  11       39.99       44.80      4.74 o 
 -10  10  11        8.33       12.71      3.32 o 
  -9  10  11       17.31       18.56      2.56 o 
  -8  10  11        6.98        5.56      2.18 o 
  -7  10  11       77.85       84.74      4.17 o 
  -6  10  11       21.09       23.53      2.53 o 
  -5  10  11        9.26        9.97      2.05 o 
  -4  10  11       27.91       24.97      2.53 o 
  -3  10  11       36.45       40.22      2.99 o 
  -2  10  11       32.07       32.77      2.95 o 
  -1  10  11       12.46       13.79      2.48 o 
   0  10  11       55.77       63.19      5.58 o 
 -11  11  11       21.40       28.24     10.20 o 
 -10  11  11        9.23        7.23      2.95 o 
  -9  11  11       15.71       14.26      6.31 o 
  -8  11  11        8.71       11.52      3.70 o 
  -7  11  11        3.79        9.52      2.94 o 
  -6  11  11       53.94       50.97      4.07 o 
  -5  11  11       18.07       25.16      3.14 o 
  -4  11  11       40.98       45.20      3.40 o 
  -3  11  11       33.69       34.63      3.35 o 
  -2  11  11       61.66       54.79      4.40 o 
  -1  11  11       11.19        9.36      3.19 o 
   0  11  11       68.04       65.79      6.92 o 
  -9  12  11       37.77       42.29      3.46 o 
  -8  12  11       37.05       44.10      3.95 o 
  -7  12  11       41.89       35.72      4.25 o 
  -6  12  11      111.56      106.33     10.97 o 
  -5  12  11        2.00        5.48      3.48 o 
  -4  12  11       59.97       63.04      4.78 o 
  -3  12  11       36.75       31.22      4.56 o 
   0   0  12      122.01      114.19      7.04 o 
  -1   1  12       37.13       47.95      2.79 o 
   0   1  12      499.27      475.37     10.40 o 
  -2   2  12       23.24       24.14      2.28 o 
  -1   2  12      183.45      174.35      9.34 o 
   0   2  12      237.70      241.32      6.35 o 
  -3   3  12      284.48      262.98      6.78 o 
  -2   3  12      374.72      325.90      5.70 o 
  -1   3  12      190.69      178.28      6.79 o 
   0   3  12     2281.62     1946.81     35.52 o 
  -4   4  12      703.37      647.82     13.52 o 
  -3   4  12      511.03      478.99      7.93 o 
  -2   4  12      123.32       99.99      2.88 o 
  -1   4  12      352.48      315.85      5.58 o 
   0   4  12      180.99      182.13      5.54 o 
  -5   5  12       26.10       38.56      2.96 o 
  -4   5  12       77.34       77.57      2.60 o 
  -3   5  12       80.50       88.51      4.46 o 
  -2   5  12      274.50      259.38      5.26 o 
  -1   5  12      112.96      102.07      3.10 o 
   0   5  12       21.78       20.45      2.49 o 
  -6   6  12        2.00        9.76      2.29 o 
  -5   6  12      155.58      148.41      3.88 o 
  -4   6  12      579.13      546.99     12.12 o 
  -3   6  12       29.42       35.05      2.05 o 
  -2   6  12       19.41       17.68      1.72 o 
  -1   6  12       16.89       18.16      1.83 o 
   0   6  12       31.25       30.24      2.90 o 
  -7   7  12        5.99       14.00      2.84 o 
  -6   7  12       60.99       68.25      3.02 o 
  -5   7  12       84.08       87.93      3.06 o 
  -4   7  12      494.03      486.64     13.57 o 
  -3   7  12      260.06      259.76      5.33 o 
  -2   7  12        7.71        5.79      1.44 o 
  -1   7  12       43.78       44.06      2.44 o 
   0   7  12       92.82      104.46      5.19 o 
  -8   8  12      322.15      338.90     11.23 o 
  -7   8  12      181.36      196.70      8.08 o 
  -6   8  12        6.65        8.27      1.85 o 
  -5   8  12       60.97       71.15      2.99 o 
  -4   8  12      166.36      158.92      5.03 o 
  -3   8  12       23.76       19.18      2.02 o 
  -2   8  12        9.55       12.76      1.84 o 
  -1   8  12       25.94       30.20      2.55 o 
   0   8  12      227.65      231.62     10.12 o 
  -9   9  12        7.67        7.73      3.68 o 
  -8   9  12        1.48        2.16      2.12 o 
  -7   9  12       78.49       71.26      3.87 o 
  -6   9  12       90.38       87.04      4.39 o 
  -5   9  12       15.13       23.00      2.28 o 
  -4   9  12       29.09       34.17      2.47 o 
  -3   9  12       14.81       22.52      3.08 o 
  -2   9  12        1.58       -0.75      1.91 o 
  -1   9  12        5.65       12.87      2.60 o 
   0   9  12       31.35       33.24      4.42 o 
 -10  10  12       22.94       20.92      4.22 o 
  -9  10  12       19.43       22.63      3.11 o 
  -8  10  12        9.71        7.79      2.49 o 
  -7  10  12      117.35      127.62      5.98 o 
  -6  10  12       78.79       80.30      5.19 o 
  -5  10  12        0.61        1.66      2.04 o 
  -4  10  12       22.03       22.69      3.04 o 
  -3  10  12       51.84       57.94      4.00 o 
  -2  10  12       49.04       44.86      3.48 o 
  -1  10  12        6.10        4.54      2.41 o 
   0  10  12       33.95       29.70      5.28 o 
  -9  11  12       29.96       28.48      3.37 o 
  -8  11  12      161.89      176.33      7.84 o 
  -7  11  12      198.39      216.00      9.05 o 
  -6  11  12       43.11       56.88      5.14 o 
  -5  11  12       48.98       61.33      5.17 o 
  -4  11  12      155.84      159.03     10.86 o 
  -3  11  12       27.84       33.36      3.71 o 
  -2  11  12        6.88        6.68      3.06 o 
  -1   1  13       29.10       33.54      2.61 o 
   0   1  13       13.45       12.64      2.03 o 
  -2   2  13        0.93        1.47      1.66 o 
  -1   2  13       28.98       29.53      2.00 o 
   0   2  13      120.77      121.01      4.75 o 
  -3   3  13      364.01      340.04      9.52 o 
  -2   3  13       21.62       15.02      1.52 o 
  -1   3  13      457.61      405.13      7.12 o 
   0   3  13        1.43        0.06      1.65 o 
  -4   4  13        3.13        4.47      1.95 o 
  -3   4  13       98.77       92.70      3.00 o 
  -2   4  13      176.99      150.75      3.70 o 
  -1   4  13      650.98      580.92      8.96 o 
   0   4  13       69.68       73.61      3.96 o 
  -5   5  13       21.42       32.23      2.95 o 
  -4   5  13      215.02      209.61      4.81 o 
  -3   5  13      145.84      142.04      3.77 o 
  -2   5  13       12.13       12.13      1.62 o 
  -1   5  13        0.84        3.60      1.35 o 
   0   5  13        0.92        1.13      1.85 o 
  -6   6  13      190.25      189.64      7.80 o 
  -5   6  13       53.69       56.76      2.80 o 
  -4   6  13      245.41      232.73      5.38 o 
  -3   6  13      123.55      128.79      3.66 o 
  -2   6  13       59.88       56.16      2.54 o 
  -1   6  13       19.19       15.37      1.78 o 
   0   6  13       49.15       39.88      3.28 o 
  -7   7  13       12.72        8.74      2.96 o 
  -6   7  13       10.01        7.53      1.99 o 
  -5   7  13      191.23      177.22      5.14 o 
  -4   7  13      168.22      161.36      4.53 o 
  -3   7  13       57.68       56.24      2.72 o 
  -2   7  13        6.53        6.64      1.65 o 
  -1   7  13       11.99       10.23      1.80 o 
   0   7  13       49.35       46.31      4.57 o 
  -8   8  13       12.21       15.63      3.31 o 
  -7   8  13      116.75      128.07      5.33 o 
  -6   8  13       83.16       88.05      4.12 o 
  -5   8  13       10.66        6.53      1.90 o 
  -4   8  13       22.32       24.03      2.16 o 
  -3   8  13       22.50       26.16      2.36 o 
  -2   8  13        5.08        6.29      1.92 o 
  -1   8  13       19.28       22.05      3.42 o 
   0   8  13        0.05        1.97      2.85 o 
  -9   9  13      240.71      288.43     15.42 o 
  -8   9  13       65.89       64.71      4.98 o 
  -7   9  13      109.25      120.54      5.53 o 
  -6   9  13      141.38      145.82      5.70 o 
  -5   9  13       31.48       34.56      3.04 o 
  -4   9  13       37.44       42.03      3.00 o 
  -3   9  13       29.20       31.59      2.97 o 
  -2   9  13       37.30       32.53      3.21 o 
  -1   9  13       70.52       66.37      4.59 o 
   0   9  13        2.37        1.88      3.50 o 
  -9  10  13       48.69       48.08      4.24 o 
  -8  10  13       59.29       65.69      4.83 o 
  -7  10  13       38.15       46.47      4.03 o 
  -6  10  13      114.35      116.77      6.02 o 
  -5  10  13        0.86        2.60      2.30 o 
  -4  10  13      117.57      110.45      5.71 o 
  -3  10  13       49.14       56.75      4.23 o 
  -2  10  13       33.24       29.38      3.71 o 
  -1  10  13       45.19       46.83      4.30 o 
  -7  11  13        6.38        9.48      3.14 o 
  -6  11  13        5.25        8.48      3.11 o 
  -5  11  13       56.55       61.39      6.21 o 
  -4  11  13        8.37        9.58      3.22 o 
  -1   1  14      583.23      541.49     13.51 o 
   0   1  14       31.50       36.80      3.47 o 
  -2   2  14      251.22      217.88      7.28 o 
  -1   2  14      146.00      136.69      4.73 o 
   0   2  14      184.83      176.56      6.01 o 
  -3   3  14        1.89       12.22      2.47 o 
  -2   3  14       52.17       52.49      2.61 o 
  -1   3  14       30.66       32.64      2.12 o 
   0   3  14        6.51        5.69      1.95 o 
  -4   4  14       73.74       83.69      4.30 o 
  -3   4  14       38.83       47.89      3.96 o 
  -2   4  14       26.56       28.86      1.98 o 
  -1   4  14       36.48       32.65      2.15 o 
   0   4  14        0.53       -1.75      1.75 o 
  -5   5  14      107.47      121.48      6.58 o 
  -4   5  14       73.16       85.14      3.41 o 
  -3   5  14       85.65       97.16      4.91 o 
  -2   5  14        7.04       10.27      1.66 o 
  -1   5  14        5.64        8.84      1.63 o 
   0   5  14       34.61       41.37      3.47 o 
  -6   6  14       97.50      105.77      6.54 o 
  -5   6  14       33.84       42.48      3.07 o 
  -4   6  14       32.30       40.90      2.87 o 
  -3   6  14       89.96       97.07      3.71 o 
  -2   6  14       19.81       20.17      2.05 o 
  -1   6  14      121.67      125.02      4.11 o 
   0   6  14       41.60       44.52      4.26 o 
  -7   7  14       52.25       51.05      4.98 o 
  -6   7  14       75.44       73.03      3.98 o 
  -5   7  14       40.22       48.41      3.31 o 
  -4   7  14      130.56      136.17      4.61 o 
  -3   7  14        2.97        8.81      1.89 o 
  -2   7  14        7.41       10.45      2.00 o 
  -1   7  14        2.55        4.10      2.49 o 
   0   7  14       19.56       24.32      4.34 o 
  -8   8  14       13.97       18.02      3.71 o 
  -7   8  14       50.22       50.30      3.50 o 
  -6   8  14        2.07        2.34      2.05 o 
  -5   8  14       61.59       58.89      3.57 o 
  -4   8  14       51.54       57.50      3.46 o 
  -3   8  14       32.93       34.19      2.92 o 
  -2   8  14       65.17       70.02      4.20 o 
  -1   8  14       25.93       32.28      3.31 o 
   0   8  14       18.98       19.91      4.13 o 
  -8   9  14        2.49        3.32      2.53 o 
  -7   9  14        8.28        6.27      2.52 o 
  -6   9  14       21.03       21.90      2.95 o 
  -5   9  14       30.62       30.94      3.15 o 
  -4   9  14       26.69       34.54      3.95 o 
  -3   9  14      259.66      268.70      8.72 o 
  -2   9  14       18.07       17.64      2.87 o 
  -1   9  14       30.20       42.31      3.94 o 
  -6  10  14      161.46      173.62      7.75 o 
  -5  10  14       67.24       79.71      5.46 o 
  -4  10  14       26.45       33.53      4.30 o 
   0   0  15      599.14      541.46     25.70 o 
  -1   1  15      105.58       94.40      4.92 o 
   0   1  15       13.24        8.38      2.50 o 
  -2   2  15        0.01        2.88      2.17 o 
  -1   2  15       68.50       58.68      2.89 o 
   0   2  15        0.28        2.73      2.26 o 
  -3   3  15        4.71       11.02      2.57 o 
  -2   3  15       39.92       45.18      2.62 o 
  -1   3  15       20.31       21.48      2.05 o 
   0   3  15       29.39       27.67      3.03 o 
  -4   4  15       37.08       36.99      3.48 o 
  -3   4  15        8.45        4.57      1.67 o 
  -2   4  15       63.44       63.64      3.05 o 
  -1   4  15       96.86       89.70      3.37 o 
   0   4  15       20.34       13.32      2.66 o 
  -5   5  15       16.00       18.95      3.78 o 
  -4   5  15        3.61        2.60      1.80 o 
  -3   5  15       60.37       64.00      3.40 o 
  -2   5  15       10.61        5.36      1.94 o 
  -1   5  15       46.15       46.60      2.86 o 
   0   5  15        0.70       -1.19      2.41 o 
  -6   6  15       14.76        8.54      4.34 o 
  -5   6  15       49.05       45.75      3.52 o 
  -4   6  15       78.53       80.09      3.91 o 
  -3   6  15       11.14        9.27      2.04 o 
  -2   6  15       33.67       36.08      2.86 o 
  -1   6  15       45.95       42.15      3.10 o 
   0   6  15      123.17      128.77      6.98 o 
  -7   7  15        6.86        1.81      2.99 o 
  -6   7  15       67.47       83.44      4.40 o 
  -5   7  15       40.57       35.72      3.13 o 
  -4   7  15       16.10       15.76      2.43 o 
  -3   7  15       23.27       24.88      2.70 o 
  -2   7  15        7.00        7.76      2.14 o 
  -1   7  15       23.22       18.90      2.72 o 
   0   7  15       48.03       52.18      5.54 o 
  -7   8  15       24.97       31.60      3.18 o 
  -6   8  15       60.98       70.70      4.15 o 
  -5   8  15       54.14       60.66      3.99 o 
  -4   8  15        8.69        5.69      2.23 o 
  -3   8  15       47.42       52.31      3.69 o 
  -2   8  15       19.46       19.07      2.95 o 
  -1   8  15       10.36        5.82      2.49 o 
  -1   1  16        8.21        9.91      2.81 o 
   0   1  16        3.19        1.20      2.59 o 
  -2   2  16      105.31      116.64      5.69 o 
  -1   2  16       38.13       39.87      2.75 o 
   0   2  16       71.04       73.50      5.03 o 
  -3   3  16      166.87      179.16      7.54 o 
  -2   3  16       11.83       17.23      2.30 o 
  -1   3  16       27.78       32.80      2.69 o 
   0   3  16       44.53       45.96      5.02 o 
  -4   4  16        5.90        9.05      3.15 o 
  -3   4  16       15.61       14.56      2.36 o 
  -2   4  16       26.80       33.54      2.97 o 
  -1   4  16        4.02        8.83      2.16 o 
   0   4  16        2.93        4.64      2.91 o 
  -5   5  16        2.03       -0.75      2.96 o 
  -4   5  16       57.88       62.81      3.87 o 
  -3   5  16       75.37       82.57      4.10 o 
  -2   5  16       38.05       37.16      5.26 o 
  -1   5  16        7.42       15.96      2.48 o 
   0   5  16       58.57       52.45      5.03 o 
  -6   6  16        0.54       -2.79      2.79 o 
  -5   6  16        8.14        4.76      2.80 o 
  -4   6  16       61.96       62.33      3.90 o 
  -3   6  16       15.93       13.85      3.09 o 
  -2   6  16       19.62       21.04      2.71 o 
  -1   6  16       28.14       36.64      3.15 o 
   0   6  16       53.46       52.90      5.05 o 
  -5   7  16        7.14        8.62      2.52 o 
  -4   7  16       17.62       18.16      2.82 o 
  -3   7  16       88.87       92.38      4.41 o 
  -2   7  16       79.92       90.62      4.66 o 
  -1   1  17        2.67        1.17      2.69 o 
   0   1  17       46.27       54.31      4.75 o 
  -2   2  17       69.16       67.71      5.20 o 
  -1   2  17       28.73       37.08      2.97 o 
   0   2  17      189.77      201.27      9.83 o 
  -3   3  17        0.87        2.21      2.75 o 
  -2   3  17       61.28       54.69      3.68 o 
  -1   3  17        1.55        1.00      1.99 o 
   0   3  17        1.65       -1.79      2.69 o 
  -4   4  17       51.59       43.78      5.41 o 
  -3   4  17      110.87      106.23      4.76 o 
  -2   4  17       10.69       17.36      2.71 o 
  -1   4  17       41.39       45.60      3.48 o 
   0   4  17        5.38        5.52      3.24 o 
  -4   5  17       27.59       25.98      3.30 o 
  -3   5  17       96.41       95.14      4.56 o 
  -2   5  17       81.72       85.11      4.34 o 
  -1   5  17        6.55        8.76      2.43 o 
   0   0  18        7.74       13.10      5.89 o 
  -1   1  18        0.07        1.28      3.00 o 
   0   1  18       70.69       94.29      6.07 o 
                                                 
